# Supplementary material for: Occurrence data of terrestrial vertebrates of Son Tra Peninsula, Da Nang City, Vietnam
Source: Biodivers Data J. 2019 Nov 27;7:e39233. doi: 10.3897/BDJ.7.e39233 (PMC6892958; doi:10.3897/BDJ.7.e39233)
Supplement: Supplementary material 1 — Occurrence data of terrestrial vertebrates in Son Tra Peninsula, Da Nang City, Vietnam [file bdj-07-e39233-s001.xlsx]

## Sheet: Sheet1
CLASS	ORDER	FAMILY	Binomial name	Common name	COLLECTOR	COUNTRY	Province	District	Commune	LAT	LONG	Elevation (m)	Date
Mammal	Carnivora	Herpestidae	Herpestes javanicus	Javan mongoose	Tran Van Bang, Hoang Minh Duc	Vietnam	Da Nang	Son Tra	Tho Quang	16.139	108.26	368	31/5/2016
Mammal	Carnivora	Herpestidae	Herpestes javanicus	Javan mongoose	Tran Van Bang, Hoang Minh Duc	Vietnam	Da Nang	Son Tra	Tho Quang	16.126	108.23	178	20/10/2016
Mammal	Carnivora	Herpestidae	Herpestes javanicus	Javan mongoose	Tran Van Bang, Hoang Minh Duc	Vietnam	Da Nang	Son Tra	Tho Quang	16.1245	108.224	198	24/10/2017
Mammal	Carnivora	Herpestidae	Herpestes javanicus	Javan mongoose	Tran Van Bang, Hoang Minh Duc	Vietnam	Da Nang	Son Tra	Tho Quang	16.1272	108.273	69	21/10/2017
Mammal	Carnivora	Herpestidae	Herpestes javanicus	Javan mongoose	Tran Van Bang, Hoang Minh Duc	Vietnam	Da Nang	Son Tra	Tho Quang	16.1277	108.276	393	6/10/2017
Mammal	Carnivora	Herpestidae	Herpestes javanicus	Javan mongoose	Tran Van Bang, Hoang Minh Duc	Vietnam	Da Nang	Son Tra	Tho Quang	16.1291	108.274	231	23/10/2017
Mammal	Carnivora	Herpestidae	Herpestes javanicus	Javan mongoose	Tran Van Bang, Hoang Minh Duc	Vietnam	Da Nang	Son Tra	Tho Quang	16.126	108.277	154	10/10/2017
Mammal	Carnivora	Herpestidae	Herpestes javanicus	Javan mongoose	Tran Van Bang, Hoang Minh Duc	Vietnam	Da Nang	Son Tra	Tho Quang	16.1313	108.276	302	12/10/2017
Mammal	Carnivora	Herpestidae	Herpestes javanicus	Javan mongoose	Tran Van Bang, Hoang Minh Duc	Vietnam	Da Nang	Son Tra	Tho Quang	16.1299	108.264	354	9/10/2017
Mammal	Carnivora	Herpestidae	Herpestes javanicus	Javan mongoose	Tran Van Bang, Hoang Minh Duc	Vietnam	Da Nang	Son Tra	Tho Quang	16.1236	108.297	130	19/10/2017
Mammal	Carnivora	Herpestidae	Herpestes urva	Crab-eating mongoose	Tran Van Bang, Hoang Minh Duc	Vietnam	Da Nang	Son Tra	Tho Quang	16.1235	108.331	233	21/10/2017
Mammal	Carnivora	Mustelidae	Melogale personata	Large-toothed ferret badger	Tran Van Bang, Hoang Minh Duc	Vietnam	Da Nang	Son Tra	Tho Quang	16.1287	108.268	271	13/10/2017
Mammal	Carnivora	Viverridae	Paradoxurus hermaphroditus	Common palm civet	Tran Van Bang, Hoang Minh Duc	Vietnam	Da Nang	Son Tra	Tho Quang	16.125	108.28	295.09	19/10/2016
Mammal	Carnivora	Viverridae	Paradoxurus hermaphroditus	Common palm civet	Tran Van Bang, Hoang Minh Duc	Vietnam	Da Nang	Son Tra	Tho Quang	16.124	108.27	312.78	21/10/2016
Mammal	Carnivora	Viverridae	Paradoxurus hermaphroditus	Common palm civet	Tran Van Bang, Hoang Minh Duc	Vietnam	Da Nang	Son Tra	Tho Quang	16.125	108.27	377.26	22/10/2016
Mammal	Carnivora	Viverridae	Paradoxurus hermaphroditus	Common palm civet	Tran Van Bang, Hoang Minh Duc	Vietnam	Da Nang	Son Tra	Tho Quang	16.126	108.27	399.33	18/10/2016
Mammal	Carnivora	Viverridae	Paradoxurus hermaphroditus	Common palm civet	Tran Van Bang, Hoang Minh Duc	Vietnam	Da Nang	Son Tra	Tho Quang	16.1196	108.316	202	11/10/2017
Mammal	Carnivora	Viverridae	Paradoxurus hermaphroditus	Common palm civet	Tran Van Bang, Hoang Minh Duc	Vietnam	Da Nang	Son Tra	Tho Quang	16.1167	108.315	105	21/10/2017
Mammal	CetartiodaCtyla	Cervidae	Muntiacus vaginalis	Barking deer	Tran Van Bang, Hoang Minh Duc	Vietnam	Da Nang	Son Tra	Tho Quang	16.128	108.28	178	19/10/2016
Mammal	CetartiodaCtyla	Suidae	Sus scrofa	Wild boar	Tran Van Bang, Hoang Minh Duc	Vietnam	Da Nang	Son Tra	Tho Quang	16.125	108.28	295.09	30/5/2016
Mammal	CetartiodaCtyla	Suidae	Sus scrofa	Wild boar	Tran Van Bang, Hoang Minh Duc	Vietnam	Da Nang	Son Tra	Tho Quang	16.125	108.27	420.95	31/5/2016
Mammal	CetartiodaCtyla	Suidae	Sus scrofa	Wild boar	Tran Van Bang, Hoang Minh Duc	Vietnam	Da Nang	Son Tra	Tho Quang	16.063	108.16	21.04	29/5/2016
Mammal	CetartiodaCtyla	Suidae	Sus scrofa	Wild boar	Tran Van Bang, Hoang Minh Duc	Vietnam	Da Nang	Son Tra	Tho Quang	16.127	108.27	407.33	31/5/2016
Mammal	CetartiodaCtyla	Suidae	Sus scrofa	Wild boar	Tran Van Bang, Hoang Minh Duc	Vietnam	Da Nang	Son Tra	Tho Quang	16.122	108.28	396.3	18/10/2016
Mammal	CetartiodaCtyla	Suidae	Sus scrofa	Wild boar	Tran Van Bang, Hoang Minh Duc	Vietnam	Da Nang	Son Tra	Tho Quang	16.124	108.28	330.17	20/10/2016
Mammal	CetartiodaCtyla	Suidae	Sus scrofa	Wild boar	Tran Van Bang, Hoang Minh Duc	Vietnam	Da Nang	Son Tra	Tho Quang	16.124	108.28	346.14	20/10/2016
Mammal	CetartiodaCtyla	Suidae	Sus scrofa	Wild boar	Tran Van Bang, Hoang Minh Duc	Vietnam	Da Nang	Son Tra	Tho Quang	16.124	108.28	312.07	22/10/2016
Mammal	CetartiodaCtyla	Suidae	Sus scrofa	Wild boar	Tran Van Bang, Hoang Minh Duc	Vietnam	Da Nang	Son Tra	Tho Quang	16.1231	108.298	137	13/10/2017
Mammal	Chiroptera	Megadermatidae	Megaderma spasma	Lesser false vampire	Tran Van Bang, Hoang Minh Duc	Vietnam	Da Nang	Son Tra	Tho Quang	16.1193	108.336	23	12/10/2017
Mammal	Chiroptera	Pteropodidae	Cynopterus brachyotis	Lesser short-nosed fruit bat	Tran Van Bang, Hoang Minh Duc	Vietnam	Da Nang	Son Tra	Tho Quang	16.1257	108.274	231	17/10/2017
Mammal	Chiroptera	Pteropodidae	Cynopterus brachyotis	Lesser short-nosed fruit bat	Tran Van Bang, Hoang Minh Duc	Vietnam	Da Nang	Son Tra	Tho Quang	16.1067	108.254	14	23/10/2017
Mammal	Chiroptera	Pteropodidae	Cynopterus brachyotis	Lesser short-nosed fruit bat	Tran Van Bang, Hoang Minh Duc	Vietnam	Da Nang	Son Tra	Tho Quang	16.1075	108.255	13	22/10/2017
Mammal	Chiroptera	Pteropodidae	Megaerops niphanae	Northern tailless fruit bat	Tran Van Bang, Hoang Minh Duc	Vietnam	Da Nang	Son Tra	Tho Quang	16.1075	108.253	23	19/10/2017
Mammal	Chiroptera	Vespertilionidae	Myotis hasseltii	Lesser large-footed myotis	Tran Van Bang, Hoang Minh Duc	Vietnam	Da Nang	Son Tra	Tho Quang	16.1067	108.254	23	23/10/2017
Mammal	Primates	Cercopithecidae	Macaca mulatta	Rhesus macaque	Tran Van Bang, Hoang Minh Duc	Vietnam	Da Nang	Son Tra	Tho Quang	16.118	108.31	179	30/5/2016
Mammal	Primates	Cercopithecidae	Macaca mulatta	Rhesus macaque	Tran Van Bang, Hoang Minh Duc	Vietnam	Da Nang	Son Tra	Tho Quang	16.127	108.27	209.2	19/10/2016
Mammal	Primates	Cercopithecidae	Macaca mulatta	Rhesus macaque	Tran Van Bang, Hoang Minh Duc	Vietnam	Da Nang	Son Tra	Tho Quang	16.127	108.27	198	19/10/2016
Mammal	Primates	Cercopithecidae	Macaca mulatta	Rhesus macaque	Tran Van Bang, Hoang Minh Duc	Vietnam	Da Nang	Son Tra	Tho Quang	16.127	108.27	177.7	21/10/2016
Mammal	Primates	Cercopithecidae	Macaca mulatta	Rhesus macaque	Tran Van Bang, Hoang Minh Duc	Vietnam	Da Nang	Son Tra	Tho Quang	16.127	108.25	410	20/10/2016
Mammal	Primates	Cercopithecidae	Macaca mulatta	Rhesus macaque	Tran Van Bang, Hoang Minh Duc	Vietnam	Da Nang	Son Tra	Tho Quang	16.1064	108.299	101	22/10/2017
Mammal	Primates	Cercopithecidae	Macaca mulatta	Rhesus macaque	Tran Van Bang, Hoang Minh Duc	Vietnam	Da Nang	Son Tra	Tho Quang	16.107	108.298	97	8/10/2017
Mammal	Primates	Cercopithecidae	Macaca mulatta	Rhesus macaque	Tran Van Bang, Hoang Minh Duc	Vietnam	Da Nang	Son Tra	Tho Quang	16.1047	108.3	109	6/10/2017
Mammal	Primates	Cercopithecidae	Macaca mulatta	Rhesus macaque	Tran Van Bang, Hoang Minh Duc	Vietnam	Da Nang	Son Tra	Tho Quang	16.1284	108.273	235	12/10/2017
Mammal	Primates	Cercopithecidae	Macaca mulatta	Rhesus macaque	Tran Van Bang, Hoang Minh Duc	Vietnam	Da Nang	Son Tra	Tho Quang	16.1306	108.273	158	21/10/2017
Mammal	Primates	Cercopithecidae	Macaca mulatta	Rhesus macaque	Tran Van Bang, Hoang Minh Duc	Vietnam	Da Nang	Son Tra	Tho Quang	16.1305	108.273	151	11/10/2017
Mammal	Primates	Cercopithecidae	Macaca mulatta	Rhesus macaque	Tran Van Bang, Hoang Minh Duc	Vietnam	Da Nang	Son Tra	Tho Quang	16.1389	108.256	396	13/10/2017
Mammal	Primates	Cercopithecidae	Macaca mulatta	Rhesus macaque	Tran Van Bang, Hoang Minh Duc	Vietnam	Da Nang	Son Tra	Tho Quang	16.1382	108.256	398	24/10/2017
Mammal	Primates	Cercopithecidae	Macaca mulatta	Rhesus macaque	Tran Van Bang, Hoang Minh Duc	Vietnam	Da Nang	Son Tra	Tho Quang	16.1011	108.271	60	20/10/2017
Mammal	Primates	Cercopithecidae	Macaca mulatta	Rhesus macaque	Tran Van Bang, Hoang Minh Duc	Vietnam	Da Nang	Son Tra	Tho Quang	16.1038	108.28	52	12/10/2017
Mammal	Primates	Cercopithecidae	Macaca mulatta	Rhesus macaque	Tran Van Bang, Hoang Minh Duc	Vietnam	Da Nang	Son Tra	Tho Quang	16.1344	108.32	278	9/10/2017
Mammal	Primates	Cercopithecidae	Macaca mulatta	Rhesus macaque	Tran Van Bang, Hoang Minh Duc	Vietnam	Da Nang	Son Tra	Tho Quang	16.1403	108.315	96	19/10/2017
Mammal	Primates	Cercopithecidae	Pygathrix nemaeus	Red-shanked douc	Tran Van Bang, Hoang Minh Duc	Vietnam	Da Nang	Son Tra	Tho Quang	16.131	108.23	149.9	28/5/2016
Mammal	Primates	Cercopithecidae	Pygathrix nemaeus	Red-shanked douc	Tran Van Bang, Hoang Minh Duc	Vietnam	Da Nang	Son Tra	Tho Quang	16.131	108.23	152	31/5/2016
Mammal	Primates	Cercopithecidae	Pygathrix nemaeus	Red-shanked douc	Tran Van Bang, Hoang Minh Duc	Vietnam	Da Nang	Son Tra	Tho Quang	16.141	108.24	161.6	28/5/2016
Mammal	Primates	Cercopithecidae	Pygathrix nemaeus	Red-shanked douc	Tran Van Bang, Hoang Minh Duc	Vietnam	Da Nang	Son Tra	Tho Quang	16.15	108.24	70.8	29/5/2016
Mammal	Primates	Cercopithecidae	Pygathrix nemaeus	Red-shanked douc	Tran Van Bang, Hoang Minh Duc	Vietnam	Da Nang	Son Tra	Tho Quang	16.15	108.24	63.5	31/5/2016
Mammal	Primates	Cercopithecidae	Pygathrix nemaeus	Red-shanked douc	Tran Van Bang, Hoang Minh Duc	Vietnam	Da Nang	Son Tra	Tho Quang	16.136	108.29	53	29/5/2016
Mammal	Primates	Cercopithecidae	Pygathrix nemaeus	Red-shanked douc	Tran Van Bang, Hoang Minh Duc	Vietnam	Da Nang	Son Tra	Tho Quang	16.125	108.27	354.7	30/5/2016
Mammal	Primates	Cercopithecidae	Pygathrix nemaeus	Red-shanked douc	Tran Van Bang, Hoang Minh Duc	Vietnam	Da Nang	Son Tra	Tho Quang	16.128	108.28	171.9	28/5/2016
Mammal	Primates	Cercopithecidae	Pygathrix nemaeus	Red-shanked douc	Tran Van Bang, Hoang Minh Duc	Vietnam	Da Nang	Son Tra	Tho Quang	16.127	108.28	174.4	30/5/2016
Mammal	Primates	Cercopithecidae	Pygathrix nemaeus	Red-shanked douc	Tran Van Bang, Hoang Minh Duc	Vietnam	Da Nang	Son Tra	Tho Quang	16.125	108.27	285.1	30/5/2016
Mammal	Primates	Cercopithecidae	Pygathrix nemaeus	Red-shanked douc	Tran Van Bang, Hoang Minh Duc	Vietnam	Da Nang	Son Tra	Tho Quang	16.126	108.27	376.2	29/5/2016
Mammal	Primates	Cercopithecidae	Pygathrix nemaeus	Red-shanked douc	Tran Van Bang, Hoang Minh Duc	Vietnam	Da Nang	Son Tra	Tho Quang	16.124	108.28	296.6	30/5/2016
Mammal	Primates	Cercopithecidae	Pygathrix nemaeus	Red-shanked douc	Tran Van Bang, Hoang Minh Duc	Vietnam	Da Nang	Son Tra	Tho Quang	16.124	108.27	438.4	30/5/2016
Mammal	Primates	Cercopithecidae	Pygathrix nemaeus	Red-shanked douc	Tran Van Bang, Hoang Minh Duc	Vietnam	Da Nang	Son Tra	Tho Quang	16.127	108.27	185.3	28/5/2016
Mammal	Primates	Cercopithecidae	Pygathrix nemaeus	Red-shanked douc	Tran Van Bang, Hoang Minh Duc	Vietnam	Da Nang	Son Tra	Tho Quang	16.149	108.24	57.8	19/10/2016
Mammal	Primates	Cercopithecidae	Pygathrix nemaeus	Red-shanked douc	Tran Van Bang, Hoang Minh Duc	Vietnam	Da Nang	Son Tra	Tho Quang	16.136	108.23	197.2	22/10/2016
Mammal	Primates	Cercopithecidae	Pygathrix nemaeus	Red-shanked douc	Tran Van Bang, Hoang Minh Duc	Vietnam	Da Nang	Son Tra	Tho Quang	16.141	108.24	160.1	22/10/2016
Mammal	Primates	Cercopithecidae	Pygathrix nemaeus	Red-shanked douc	Tran Van Bang, Hoang Minh Duc	Vietnam	Da Nang	Son Tra	Tho Quang	16.133	108.26	383.3	19/10/2016
Mammal	Primates	Cercopithecidae	Pygathrix nemaeus	Red-shanked douc	Tran Van Bang, Hoang Minh Duc	Vietnam	Da Nang	Son Tra	Tho Quang	16.152	108.25	147.2	20/10/2016
Mammal	Primates	Cercopithecidae	Pygathrix nemaeus	Red-shanked douc	Tran Van Bang, Hoang Minh Duc	Vietnam	Da Nang	Son Tra	Tho Quang	16.125	108.28	306.5	19/10/2016
Mammal	Primates	Cercopithecidae	Pygathrix nemaeus	Red-shanked douc	Tran Van Bang, Hoang Minh Duc	Vietnam	Da Nang	Son Tra	Tho Quang	16.125	108.27	392.6	20/10/2016
Mammal	Primates	Cercopithecidae	Pygathrix nemaeus	Red-shanked douc	Tran Van Bang, Hoang Minh Duc	Vietnam	Da Nang	Son Tra	Tho Quang	16.125	108.27	389.2	19/10/2016
Mammal	Primates	Cercopithecidae	Pygathrix nemaeus	Red-shanked douc	Tran Van Bang, Hoang Minh Duc	Vietnam	Da Nang	Son Tra	Tho Quang	16.124	108.27	260.5	21/10/2016
Mammal	Primates	Cercopithecidae	Pygathrix nemaeus	Red-shanked douc	Tran Van Bang, Hoang Minh Duc	Vietnam	Da Nang	Son Tra	Tho Quang	16.125	108.25	396.8	20/10/2016
Mammal	Primates	Cercopithecidae	Pygathrix nemaeus	Red-shanked douc	Tran Van Bang, Hoang Minh Duc	Vietnam	Da Nang	Son Tra	Tho Quang	16.1305	108.273	128	20/10/2017
Mammal	Primates	Cercopithecidae	Pygathrix nemaeus	Red-shanked douc	Tran Van Bang, Hoang Minh Duc	Vietnam	Da Nang	Son Tra	Tho Quang	16.1418	108.234	121	14/10/2017
Mammal	Primates	Cercopithecidae	Pygathrix nemaeus	Red-shanked douc	Tran Van Bang, Hoang Minh Duc	Vietnam	Da Nang	Son Tra	Tho Quang	16.1416	108.234	158	15/10/2017
Mammal	Primates	Cercopithecidae	Pygathrix nemaeus	Red-shanked douc	Tran Van Bang, Hoang Minh Duc	Vietnam	Da Nang	Son Tra	Tho Quang	16.1291	108.273	218	12/10/2017
Mammal	Primates	Cercopithecidae	Pygathrix nemaeus	Red-shanked douc	Tran Van Bang, Hoang Minh Duc	Vietnam	Da Nang	Son Tra	Tho Quang	16.1447	108.235	82	9/10/2017
Mammal	Primates	Cercopithecidae	Pygathrix nemaeus	Red-shanked douc	Tran Van Bang, Hoang Minh Duc	Vietnam	Da Nang	Son Tra	Tho Quang	16.1294	108.266	350	11/10/2017
Mammal	Primates	Cercopithecidae	Pygathrix nemaeus	Red-shanked douc	Tran Van Bang, Hoang Minh Duc	Vietnam	Da Nang	Son Tra	Tho Quang	16.131	108.274	121	23/10/2017
Mammal	Primates	Cercopithecidae	Pygathrix nemaeus	Red-shanked douc	Tran Van Bang, Hoang Minh Duc	Vietnam	Da Nang	Son Tra	Tho Quang	16.1481	108.237	79	19/10/2017
Mammal	Primates	Cercopithecidae	Pygathrix nemaeus	Red-shanked douc	Tran Van Bang, Hoang Minh Duc	Vietnam	Da Nang	Son Tra	Tho Quang	16.1433	108.235	96	20/10/2017
Mammal	Primates	Cercopithecidae	Pygathrix nemaeus	Red-shanked douc	Tran Van Bang, Hoang Minh Duc	Vietnam	Da Nang	Son Tra	Tho Quang	16.1279	108.272	251	19/10/2017
Mammal	Primates	Cercopithecidae	Pygathrix nemaeus	Red-shanked douc	Tran Van Bang, Hoang Minh Duc	Vietnam	Da Nang	Son Tra	Tho Quang	16.128	108.27	294	14/10/2017
Mammal	Primates	Lorisidae	Nycticebus pygmaeus	Pygmy slow loris	Tran Van Bang, Hoang Minh Duc	Vietnam	Da Nang	Son Tra	Tho Quang	16.131	108.26	417.69	29/5/2016
Mammal	Primates	Lorisidae	Nycticebus pygmaeus	Pygmy slow loris	Tran Van Bang, Hoang Minh Duc	Vietnam	Da Nang	Son Tra	Tho Quang	16.127	108.26	441.25	21/10/2016
Mammal	Primates	Lorisidae	Nycticebus pygmaeus	Pygmy slow loris	Tran Van Bang, Hoang Minh Duc	Vietnam	Da Nang	Son Tra	Tho Quang	16.1333	108.276	103	7/10/2017
Mammal	Rodentia	Muridae	Leopoldamys sabanus	Long-tailed giant rat	Tran Van Bang, Hoang Minh Duc	Vietnam	Da Nang	Son Tra	Tho Quang	16.1257	108.274	326	23/10/2017
Mammal	Rodentia	Sciuridae	Callosciurus erythraeus	Pallas's squirrel	Tran Van Bang, Hoang Minh Duc	Vietnam	Da Nang	Son Tra	Tho Quang	16.133	108.26	411	20/10/2016
Mammal	Rodentia	Sciuridae	Callosciurus erythraeus	Pallas's squirrel	Tran Van Bang, Hoang Minh Duc	Vietnam	Da Nang	Son Tra	Tho Quang	16.147	108.25	242	18/10/2016
Mammal	Rodentia	Sciuridae	Callosciurus erythraeus	Pallas's squirrel	Tran Van Bang, Hoang Minh Duc	Vietnam	Da Nang	Son Tra	Tho Quang	16.1273	108.274	253	24/10/2017
Mammal	Rodentia	Sciuridae	Callosciurus erythraeus	Pallas's squirrel	Tran Van Bang, Hoang Minh Duc	Vietnam	Da Nang	Son Tra	Tho Quang	16.127	108.274	201	7/10/2017
Mammal	Rodentia	Sciuridae	Callosciurus erythraeus	Pallas's squirrel	Tran Van Bang, Hoang Minh Duc	Vietnam	Da Nang	Son Tra	Tho Quang	16.1212	108.303	155	9/10/2017
Mammal	Rodentia	Sciuridae	Callosciurus erythraeus	Pallas's squirrel	Tran Van Bang, Hoang Minh Duc	Vietnam	Da Nang	Son Tra	Tho Quang	16.1293	108.274	166	24/10/2017
Mammal	Rodentia	Sciuridae	Callosciurus erythraeus	Pallas's squirrel	Tran Van Bang, Hoang Minh Duc	Vietnam	Da Nang	Son Tra	Tho Quang	16.1286	108.276	240	6/10/2017
Mammal	Rodentia	Sciuridae	Callosciurus erythraeus	Pallas's squirrel	Tran Van Bang, Hoang Minh Duc	Vietnam	Da Nang	Son Tra	Tho Quang	16.1265	108.277	242	10/10/2017
Mammal	Rodentia	Sciuridae	Callosciurus erythraeus	Pallas's squirrel	Tran Van Bang, Hoang Minh Duc	Vietnam	Da Nang	Son Tra	Tho Quang	16.1286	108.275	45	20/10/2017
Mammal	Rodentia	Sciuridae	Callosciurus erythraeus	Pallas's squirrel	Tran Van Bang, Hoang Minh Duc	Vietnam	Da Nang	Son Tra	Tho Quang	16.1284	108.262	238	8/10/2017
Mammal	Rodentia	Sciuridae	Callosciurus erythraeus	Pallas's squirrel	Tran Van Bang, Hoang Minh Duc	Vietnam	Da Nang	Son Tra	Tho Quang	16.1157	108.306	162	9/10/2017
Mammal	Rodentia	Sciuridae	Dremomys rufigenis	Red-cheeked squirrel	Tran Van Bang, Hoang Minh Duc	Vietnam	Da Nang	Son Tra	Tho Quang	16.1217	108.224	254	10/10/2017
Mammal	Rodentia	Sciuridae	Dremomys rufigenis	Red-cheeked squirrel	Tran Van Bang, Hoang Minh Duc	Vietnam	Da Nang	Son Tra	Tho Quang	16.128	108.225	120	6/10/2017
Mammal	Rodentia	Sciuridae	Dremomys rufigenis	Red-cheeked squirrel	Tran Van Bang, Hoang Minh Duc	Vietnam	Da Nang	Son Tra	Tho Quang	16.1371	108.314	496	16/10/2017
Mammal	Rodentia	Sciuridae	Dremomys rufigenis	Red-cheeked squirrel	Tran Van Bang, Hoang Minh Duc	Vietnam	Da Nang	Son Tra	Tho Quang	16.1267	108.277	202	18/10/2017
Mammal	Rodentia	Sciuridae	Dremomys rufigenis	Red-cheeked squirrel	Tran Van Bang, Hoang Minh Duc	Vietnam	Da Nang	Son Tra	Tho Quang	16.1251	108.275	168	8/10/2017
Mammal	Rodentia	Sciuridae	Dremomys rufigenis	Red-cheeked squirrel	Tran Van Bang, Hoang Minh Duc	Vietnam	Da Nang	Son Tra	Tho Quang	16.1264	108.275	318	19/10/2017
Mammal	Rodentia	Sciuridae	Dremomys rufigenis	Red-cheeked squirrel	Tran Van Bang, Hoang Minh Duc	Vietnam	Da Nang	Son Tra	Tho Quang	16.128	108.242	234	6/10/2017
Mammal	Rodentia	Sciuridae	Dremomys rufigenis	Red-cheeked squirrel	Tran Van Bang, Hoang Minh Duc	Vietnam	Da Nang	Son Tra	Tho Quang	16.099	108.303	61	20/10/2017
Mammal	Rodentia	Sciuridae	Menetes berdmorei	Indochinese ground squirrel	Tran Van Bang, Hoang Minh Duc	Vietnam	Da Nang	Son Tra	Tho Quang	16.126	108.27	235	31/5/2016
Mammal	Rodentia	Sciuridae	Tamiops rodolphii	Cambodian striped squirrel	Tran Van Bang, Hoang Minh Duc	Vietnam	Da Nang	Son Tra	Tho Quang	16.126	108.27	344.9	29/5/2016
Mammal	Rodentia	Sciuridae	Tamiops rodolphii	Cambodian striped squirrel	Tran Van Bang, Hoang Minh Duc	Vietnam	Da Nang	Son Tra	Tho Quang	16.124	108.27	359.47	31/5/2016
Mammal	Rodentia	Sciuridae	Tamiops rodolphii	Cambodian striped squirrel	Tran Van Bang, Hoang Minh Duc	Vietnam	Da Nang	Son Tra	Tho Quang	16.128	108.27	344.45	29/5/2016
Mammal	Rodentia	Sciuridae	Tamiops rodolphii	Cambodian striped squirrel	Tran Van Bang, Hoang Minh Duc	Vietnam	Da Nang	Son Tra	Tho Quang	16.12	108.25	290	20/10/2016
Mammal	Rodentia	Sciuridae	Tamiops rodolphii	Cambodian striped squirrel	Tran Van Bang, Hoang Minh Duc	Vietnam	Da Nang	Son Tra	Tho Quang	16.126	108.27	409.43	17/10/2016
Mammal	Rodentia	Sciuridae	Tamiops rodolphii	Cambodian striped squirrel	Tran Van Bang, Hoang Minh Duc	Vietnam	Da Nang	Son Tra	Tho Quang	16.124	108.27	289.68	21/10/2016
Mammal	Rodentia	Sciuridae	Tamiops rodolphii	Cambodian striped squirrel	Tran Van Bang, Hoang Minh Duc	Vietnam	Da Nang	Son Tra	Tho Quang	16.126	108.27	399.33	18/10/2016
Mammal	Rodentia	Sciuridae	Tamiops rodolphii	Cambodian striped squirrel	Tran Van Bang, Hoang Minh Duc	Vietnam	Da Nang	Son Tra	Tho Quang	16.124	108.28	276.74	22/10/2016
Mammal	Rodentia	Sciuridae	Tamiops rodolphii	Cambodian striped squirrel	Tran Van Bang, Hoang Minh Duc	Vietnam	Da Nang	Son Tra	Tho Quang	16.124	108.27	303.95	19/10/2016
Mammal	Rodentia	Sciuridae	Tamiops rodolphii	Cambodian striped squirrel	Tran Van Bang, Hoang Minh Duc	Vietnam	Da Nang	Son Tra	Tho Quang	16.125	108.27	425.67	22/10/2016
Mammal	Rodentia	Sciuridae	Tamiops rodolphii	Cambodian striped squirrel	Tran Van Bang, Hoang Minh Duc	Vietnam	Da Nang	Son Tra	Tho Quang	16.125	108.27	395.04	20/10/2016
Mammal	Rodentia	Sciuridae	Tamiops rodolphii	Cambodian striped squirrel	Tran Van Bang, Hoang Minh Duc	Vietnam	Da Nang	Son Tra	Tho Quang	16.128	108.27	168.11	22/10/2016
Mammal	Rodentia	Sciuridae	Tamiops rodolphii	Cambodian striped squirrel	Tran Van Bang, Hoang Minh Duc	Vietnam	Da Nang	Son Tra	Tho Quang	16.1256	108.274	168	23/10/2017
Mammal	Rodentia	Sciuridae	Tamiops rodolphii	Cambodian striped squirrel	Tran Van Bang, Hoang Minh Duc	Vietnam	Da Nang	Son Tra	Tho Quang	16.1313	108.276	258	13/10/2017
Mammal	Rodentia	Sciuridae	Tamiops rodolphii	Cambodian striped squirrel	Tran Van Bang, Hoang Minh Duc	Vietnam	Da Nang	Son Tra	Tho Quang	16.1276	108.276	229	14/10/2017
Mammal	Rodentia	Sciuridae	Tamiops rodolphii	Cambodian striped squirrel	Tran Van Bang, Hoang Minh Duc	Vietnam	Da Nang	Son Tra	Tho Quang	16.146	108.234	218	9/10/2017
Mammal	Scandentia	Tupaiidae	Tupaia belangeri	Northern tree shrew	Tran Van Bang, Hoang Minh Duc	Vietnam	Da Nang	Son Tra	Tho Quang	16.1269	108.277	91	22/10/2017
Mammal	Scandentia	Tupaiidae	Tupaia belangeri	Northern tree shrew	Tran Van Bang, Hoang Minh Duc	Vietnam	Da Nang	Son Tra	Tho Quang	16.128	108.271	174	7/10/2017
Aves	Charadriiformes	Scolopacidae	Actitis hypoleucos	Common sandpiper	Le Duy	Vietnam	Da Nang	Son Tra	Tho Quang	16.099	108.269	21	16/10/2017
Aves	Ciconiiformes	Ardeidae	Ardeola bacchus	Chinese pond-heron	Le Duy	Vietnam	Da Nang	Son Tra	Tho Quang	16.1094	108.26	25	29/5/2016
Aves	Ciconiiformes	Ardeidae	Ardeola bacchus	Chinese pond-heron	Le Duy	Vietnam	Da Nang	Son Tra	Tho Quang	16.1283	108.275	162.12	29/5/2016
Aves	Ciconiiformes	Ardeidae	Ardeola bacchus	Chinese pond-heron	Le Duy	Vietnam	Da Nang	Son Tra	Tho Quang	16.1365	108.234	191.44	23/10/2016
Aves	Ciconiiformes	Ardeidae	Ardeola bacchus	Chinese pond-heron	Le Duy	Vietnam	Da Nang	Son Tra	Tho Quang	16.1037	108.258	9	6/10/2017
Aves	Ciconiiformes	Ardeidae	Ardeola bacchus	Chinese pond-heron	Le Duy	Vietnam	Da Nang	Son Tra	Tho Quang	16.1051	108.261	11	6/10/2017
Aves	Ciconiiformes	Ardeidae	Ardeola bacchus	Chinese pond-heron	Le Duy	Vietnam	Da Nang	Son Tra	Tho Quang	16.1068	108.261	9	6/10/2017
Aves	Ciconiiformes	Ardeidae	Bubulcus ibis	Cattle egret	Le Duy	Vietnam	Da Nang	Son Tra	Tho Quang	16.1267	108.245	387	29/5/2016
Aves	Ciconiiformes	Ardeidae	Bubulcus ibis	Cattle egret	Le Duy	Vietnam	Da Nang	Son Tra	Tho Quang	16.1023	108.256	2	6/10/2017
Aves	Ciconiiformes	Ardeidae	Bubulcus ibis	Cattle egret	Le Duy	Vietnam	Da Nang	Son Tra	Tho Quang	16.1005	108.254	3	11/10/2017
Aves	Ciconiiformes	Ardeidae	Bubulcus ibis	Cattle egret	Le Duy	Vietnam	Da Nang	Son Tra	Tho Quang	16.1004	108.254	10	8/10/2017
Aves	Ciconiiformes	Ardeidae	Egretta garzetta	Little egret	Le Duy	Vietnam	Da Nang	Son Tra	Tho Quang	16.1113	108.258	35	23/10/2016
Aves	Ciconiiformes	Ardeidae	Egretta garzetta	Little egret	Le Duy	Vietnam	Da Nang	Son Tra	Tho Quang	16.1282	108.274	168.37	28/5/2016
Aves	Ciconiiformes	Ardeidae	Egretta garzetta	Little egret	Le Duy	Vietnam	Da Nang	Son Tra	Tho Quang	16.1367	108.234	187.11	28/5/2016
Aves	Ciconiiformes	Ardeidae	Egretta garzetta	Little egret	Le Duy	Vietnam	Da Nang	Son Tra	Tho Quang	16.1072	108.263	8	16/10/2017
Aves	Ciconiiformes	Ardeidae	Egretta garzetta	Little egret	Le Duy	Vietnam	Da Nang	Son Tra	Tho Quang	16.1058	108.264	8	16/10/2017
Aves	Ciconiiformes	Ardeidae	Egretta garzetta	Little egret	Le Duy	Vietnam	Da Nang	Son Tra	Tho Quang	16.1054	108.264	7	13/10/2017
Aves	Ciconiiformes	Ardeidae	Egretta garzetta	Little egret	Le Duy	Vietnam	Da Nang	Son Tra	Tho Quang	16.0983	108.267	9	15/10/2017
Aves	Ciconiiformes	Ardeidae	Ardea intermedia	Intermediate egret	Le Duy	Vietnam	Da Nang	Son Tra	Tho Quang	16.1098	108.259	29	30/5/2016
Aves	Ciconiiformes	Ardeidae	Ardea intermedia	Intermediate egret	Le Duy	Vietnam	Da Nang	Son Tra	Tho Quang	16.1282	108.275	165.48	30/5/2016
Aves	Ciconiiformes	Ardeidae	Ardea intermedia	Intermediate egret	Le Duy	Vietnam	Da Nang	Son Tra	Tho Quang	16.1366	108.234	189.52	30/5/2016
Aves	Ciconiiformes	Ardeidae	Ardea intermedia	Intermediate egret	Le Duy	Vietnam	Da Nang	Son Tra	Tho Quang	16.1076	108.261	11	6/10/2017
Aves	Ciconiiformes	Ardeidae	Ixobrychus cinnamoneus	Cinnamon bittern	Le Duy	Vietnam	Da Nang	Son Tra	Tho Quang	16.1067	108.259	18	29/5/2016
Aves	Ciconiiformes	Ardeidae	Ixobrychus cinnamoneus	Cinnamon bittern	Le Duy	Vietnam	Da Nang	Son Tra	Tho Quang	16.1284	108.275	161.16	29/5/2016
Aves	Ciconiiformes	Ardeidae	Ixobrychus cinnamoneus	Cinnamon bittern	Le Duy	Vietnam	Da Nang	Son Tra	Tho Quang	16.1025	108.256	9	6/10/2017
Aves	Columbiformes	Columbidae	Chalcophaps indian	Grey-capped emerald dove	Le Duy	Vietnam	Da Nang	Son Tra	Tho Quang	16.1316	108.231	174	22/10/2016
Aves	Columbiformes	Columbidae	Chalcophaps indian	Grey-capped emerald dove	Le Duy	Vietnam	Da Nang	Son Tra	Tho Quang	16.1333	108.252	473.59	28/5/2016
Aves	Columbiformes	Columbidae	Chalcophaps indian	Grey-capped emerald dove	Le Duy	Vietnam	Da Nang	Son Tra	Tho Quang	16.1278	108.274	177.02	20/10/2016
Aves	Columbiformes	Columbidae	Chalcophaps indian	Grey-capped emerald dove	Le Duy	Vietnam	Da Nang	Son Tra	Tho Quang	16.1372	108.234	177.98	22/10/2016
Aves	Columbiformes	Columbidae	Chalcophaps indian	Grey-capped emerald dove	Le Duy	Vietnam	Da Nang	Son Tra	Tho Quang	16.1058	108.254	10	24/10/2017
Aves	Columbiformes	Columbidae	Chalcophaps indian	Grey-capped emerald dove	Le Duy	Vietnam	Da Nang	Son Tra	Tho Quang	16.1345	108.24545	549	11/10/2017
Aves	Columbiformes	Columbidae	Columba livia	Rock dove	Le Duy	Vietnam	Da Nang	Son Tra	Tho Quang	16.1162	108.233	28	27/5/2016
Aves	Columbiformes	Columbidae	Columba livia	Rock dove	Le Duy	Vietnam	Da Nang	Son Tra	Tho Quang	16.1152	108.251	214.99	27/5/2016
Aves	Columbiformes	Columbidae	Columba livia	Rock dove	Le Duy	Vietnam	Da Nang	Son Tra	Tho Quang	16.1001	108.266	7	22/10/2017
Aves	Columbiformes	Columbidae	Streptopelia chinensis	Eastern spotted dove	Le Duy	Vietnam	Da Nang	Son Tra	Tho Quang	16.134	108.233	194	28/5/2016
Aves	Columbiformes	Columbidae	Streptopelia chinensis	Eastern spotted dove	Le Duy	Vietnam	Da Nang	Son Tra	Tho Quang	16.1287	108.227	158	28/5/2016
Aves	Columbiformes	Columbidae	Streptopelia chinensis	Eastern spotted dove	Le Duy	Vietnam	Da Nang	Son Tra	Tho Quang	16.1333	108.252	472.14	28/5/2016
Aves	Columbiformes	Columbidae	Streptopelia chinensis	Eastern spotted dove	Le Duy	Vietnam	Da Nang	Son Tra	Tho Quang	16.1333	108.252	474.55	28/5/2016
Aves	Columbiformes	Columbidae	Streptopelia chinensis	Eastern spotted dove	Le Duy	Vietnam	Da Nang	Son Tra	Tho Quang	16.1277	108.274	178.94	17/10/2016
Aves	Columbiformes	Columbidae	Streptopelia chinensis	Eastern spotted dove	Le Duy	Vietnam	Da Nang	Son Tra	Tho Quang	16.1371	108.234	178.46	28/5/2016
Aves	Columbiformes	Columbidae	Streptopelia chinensis	Eastern spotted dove	Le Duy	Vietnam	Da Nang	Son Tra	Tho Quang	16.1373	108.234	176.54	28/5/2016
Aves	Columbiformes	Columbidae	Streptopelia chinensis	Eastern spotted dove	Le Duy	Vietnam	Da Nang	Son Tra	Tho Quang	16.141	108.235	158.27	28/5/2016
Aves	Columbiformes	Columbidae	Streptopelia chinensis	Eastern spotted dove	Le Duy	Vietnam	Da Nang	Son Tra	Tho Quang	16.1117	108.25	146.74	28/5/2016
Aves	Columbiformes	Columbidae	Streptopelia chinensis	Eastern spotted dove	Le Duy	Vietnam	Da Nang	Son Tra	Tho Quang	16.1517	108.254	201.05	29/5/2016
Aves	Columbiformes	Columbidae	Streptopelia chinensis	Eastern spotted dove	Le Duy	Vietnam	Da Nang	Son Tra	Tho Quang	16.1521	108.253	195.77	23/10/2016
Aves	Columbiformes	Columbidae	Streptopelia chinensis	Eastern spotted dove	Le Duy	Vietnam	Da Nang	Son Tra	Tho Quang	16.1425	108.236	137.13	28/5/2016
Aves	Columbiformes	Columbidae	Streptopelia chinensis	Eastern spotted dove	Le Duy	Vietnam	Da Nang	Son Tra	Tho Quang	16.1026	108.26	13	24/10/2017
Aves	Columbiformes	Columbidae	Streptopelia chinensis	Eastern spotted dove	Le Duy	Vietnam	Da Nang	Son Tra	Tho Quang	16.1028	108.256	12	18/10/2017
Aves	Columbiformes	Columbidae	Streptopelia chinensis	Eastern spotted dove	Le Duy	Vietnam	Da Nang	Son Tra	Tho Quang	16.101	108.254	12	24/10/2017
Aves	Columbiformes	Columbidae	Streptopelia chinensis	Eastern spotted dove	Le Duy	Vietnam	Da Nang	Son Tra	Tho Quang	16.1063	108.258	8	24/10/2017
Aves	Columbiformes	Columbidae	Streptopelia tranquebarica	Red collared dove	Le Duy	Vietnam	Da Nang	Son Tra	Tho Quang	16.1192	108.225	50	22/10/2016
Aves	Columbiformes	Columbidae	Streptopelia tranquebarica	Red collared dove	Le Duy	Vietnam	Da Nang	Son Tra	Tho Quang	16.1153	108.251	217.88	22/10/2016
Aves	Columbiformes	Columbidae	Streptopelia tranquebarica	Red collared dove	Le Duy	Vietnam	Da Nang	Son Tra	Tho Quang	16.103	108.308	116	11/10/2017
Aves	Columbiformes	Columbidae	Treron bicinctus	Orange-breasted green-pigeon	Le Duy	Vietnam	Da Nang	Son Tra	Tho Quang	16.1249	108.226	167	20/10/2016
Aves	Columbiformes	Columbidae	Treron bicinctus	Orange-breasted green-pigeon	Le Duy	Vietnam	Da Nang	Son Tra	Tho Quang	16.1233	108.226	134	27/5/2016
Aves	Columbiformes	Columbidae	Treron bicinctus	Orange-breasted green-pigeon	Le Duy	Vietnam	Da Nang	Son Tra	Tho Quang	16.1333	108.252	474.55	19/10/2016
Aves	Columbiformes	Columbidae	Treron bicinctus	Orange-breasted green-pigeon	Le Duy	Vietnam	Da Nang	Son Tra	Tho Quang	16.1153	108.251	219.32	23/10/2016
Aves	Columbiformes	Columbidae	Treron bicinctus	Orange-breasted green-pigeon	Le Duy	Vietnam	Da Nang	Son Tra	Tho Quang	16.1277	108.274	180.87	28/5/2016
Aves	Columbiformes	Columbidae	Treron bicinctus	Orange-breasted green-pigeon	Le Duy	Vietnam	Da Nang	Son Tra	Tho Quang	16.129	108.264	354.38	27/5/2016
Aves	Columbiformes	Columbidae	Treron bicinctus	Orange-breasted green-pigeon	Le Duy	Vietnam	Da Nang	Son Tra	Tho Quang	16.1378	108.234	167.89	19/10/2016
Aves	Columbiformes	Columbidae	Treron bicinctus	Orange-breasted green-pigeon	Le Duy	Vietnam	Da Nang	Son Tra	Tho Quang	16.1288	108.275	156	7/10/2017
Aves	Columbiformes	Columbidae	Treron bicinctus	Orange-breasted green-pigeon	Le Duy	Vietnam	Da Nang	Son Tra	Tho Quang	16.1311	108.262	409	11/10/2017
Aves	Coraciiformes	Alcedinidae	Halcyon smyrnensis	White-throated kingfisher	Le Duy	Vietnam	Da Nang	Son Tra	Tho Quang	16.1462	108.255	258	19/10/2016
Aves	Coraciiformes	Alcedinidae	Halcyon smyrnensis	White-throated kingfisher	Le Duy	Vietnam	Da Nang	Son Tra	Tho Quang	16.1017	108.281	43.4	19/10/2016
Aves	Coraciiformes	Alcedinidae	Halcyon smyrnensis	White-throated kingfisher	Le Duy	Vietnam	Da Nang	Son Tra	Tho Quang	16.1372	108.234	174.14	19/10/2016
Aves	Coraciiformes	Alcedinidae	Halcyon smyrnensis	White-throated kingfisher	Le Duy	Vietnam	Da Nang	Son Tra	Tho Quang	16.1116	108.25	148.66	20/10/2016
Aves	Coraciiformes	Alcedinidae	Halcyon smyrnensis	White-throated kingfisher	Le Duy	Vietnam	Da Nang	Son Tra	Tho Quang	16.1075	108.261	12	6/10/2017
Aves	Coraciiformes	Alcedinidae	Halcyon smyrnensis	White-throated kingfisher	Le Duy	Vietnam	Da Nang	Son Tra	Tho Quang	16.1218	108.318	224	6/10/2017
Aves	Coraciiformes	Alcedinidae	Halcyon smyrnensis	White-throated kingfisher	Le Duy	Vietnam	Da Nang	Son Tra	Tho Quang	16.1057	108.29	44	11/10/2017
Aves	Coraciiformes	Alcedinidae	Halcyon smyrnensis	White-throated kingfisher	Le Duy	Vietnam	Da Nang	Son Tra	Tho Quang	16.1	108.274	41	6/10/2017
Aves	Coraciiformes	Alcedininae	Alcedo atthis	Common kingfisher	Le Duy	Vietnam	Da Nang	Son Tra	Tho Quang	16.1142	108.241	26	23/10/2016
Aves	Coraciiformes	Alcedininae	Alcedo atthis	Common kingfisher	Le Duy	Vietnam	Da Nang	Son Tra	Tho Quang	16.115	108.288	451	23/10/2016
Aves	Coraciiformes	Alcedininae	Alcedo atthis	Common kingfisher	Le Duy	Vietnam	Da Nang	Son Tra	Tho Quang	16.1028	108.265	11	7/10/2017
Aves	Coraciiformes	Alcedininae	Alcedo atthis	Common kingfisher	Le Duy	Vietnam	Da Nang	Son Tra	Tho Quang	16.1077	108.261	5	12/10/2017
Aves	Coraciiformes	Alcedininae	Alcedo meninting	Blue-eared kingfisher	Le Duy	Vietnam	Da Nang	Son Tra	Tho Quang	16.1059	108.247	24	30/5/2016
Aves	Coraciiformes	Alcedininae	Alcedo meninting	Blue-eared kingfisher	Le Duy	Vietnam	Da Nang	Son Tra	Tho Quang	16.115	108.288	452.44	30/5/2016
Aves	Coraciiformes	Alcedininae	Alcedo meninting	Blue-eared kingfisher	Le Duy	Vietnam	Da Nang	Son Tra	Tho Quang	16.1484	108.244	74	6/10/2017
Aves	Coraciiformes	Apodidae	Aerodramus brevirostris	Himalayan swiftlet	Le Duy	Vietnam	Da Nang	Son Tra	Tho Quang	16.1075	108.263	12	18/10/2017
Aves	Coraciiformes	Apodidae	Cypsiurus balasiensis	Asian palm swift	Le Duy	Vietnam	Da Nang	Son Tra	Tho Quang	16.1073	108.261	18	30/5/2016
Aves	Coraciiformes	Apodidae	Cypsiurus balasiensis	Asian palm swift	Le Duy	Vietnam	Da Nang	Son Tra	Tho Quang	16.1464	108.233	47.24	30/5/2016
Aves	Coraciiformes	Apodidae	Cypsiurus balasiensis	Asian palm swift	Le Duy	Vietnam	Da Nang	Son Tra	Tho Quang	16.1458	108.236	78	30/5/2016
Aves	Coraciiformes	Apodidae	Cypsiurus balasiensis	Asian palm swift	Le Duy	Vietnam	Da Nang	Son Tra	Tho Quang	16.1288	108.275	156	10/10/2017
Aves	Coraciiformes	Apodidae	Cypsiurus balasiensis	Asian palm swift	Le Duy	Vietnam	Da Nang	Son Tra	Tho Quang	16.1122	108.253	197	22/10/2017
Aves	Coraciiformes	Apodidae	Cypsiurus balasiensis	Asian palm swift	Le Duy	Vietnam	Da Nang	Son Tra	Tho Quang	16.104	108.284	22	12/10/2017
Aves	Coraciiformes	Apodidae	Cypsiurus balasiensis	Asian palm swift	Le Duy	Vietnam	Da Nang	Son Tra	Tho Quang	16.1072	108.308	78	23/10/2017
Aves	Coraciiformes	Apodidae	Cypsiurus balasiensis	Asian palm swift	Le Duy	Vietnam	Da Nang	Son Tra	Tho Quang	16.128	108.242	427	14/10/2017
Aves	Coraciiformes	Apodidae	Cypsiurus balasiensis	Asian palm swift	Le Duy	Vietnam	Da Nang	Son Tra	Tho Quang	16.1155	108.314	91	20/10/2017
Aves	Coraciiformes	Apodidae	Cypsiurus balasiensis	Asian palm swift	Le Duy	Vietnam	Da Nang	Son Tra	Tho Quang	16.1063	108.294	23	16/10/2017
Aves	Coraciiformes	Coraciidae	Eurystomus orientalis	Dollarbird	Le Duy	Vietnam	Da Nang	Son Tra	Tho Quang	16.1061	108.248	24	30/5/2016
Aves	Coraciiformes	Coraciidae	Eurystomus orientalis	Dollarbird	Le Duy	Vietnam	Da Nang	Son Tra	Tho Quang	16.1149	108.288	453.4	30/5/2016
Aves	Coraciiformes	Coraciidae	Eurystomus orientalis	Dollarbird	Le Duy	Vietnam	Da Nang	Son Tra	Tho Quang	16.134	108.245	557	16/10/2017
Aves	Coraciiformes	Coraciidae	Eurystomus orientalis	Dollarbird	Le Duy	Vietnam	Da Nang	Son Tra	Tho Quang	16.1334	108.242	520	6/10/2017
Aves	Coraciiformes	Coraciidae	Eurystomus orientalis	Dollarbird	Le Duy	Vietnam	Da Nang	Son Tra	Tho Quang	16.1119	108.25	144	21/10/2017
Aves	Coraciiformes	Meropidae	Merops orientalis	Asian green bee-eater	Le Duy	Vietnam	Da Nang	Son Tra	Tho Quang	16.1143	108.252	222	18/10/2016
Aves	Coraciiformes	Meropidae	Merops orientalis	Asian green bee-eater	Le Duy	Vietnam	Da Nang	Son Tra	Tho Quang	16.1148	108.288	454.36	18/10/2016
Aves	Coraciiformes	Meropidae	Merops orientalis	Asian green bee-eater	Le Duy	Vietnam	Da Nang	Son Tra	Tho Quang	16.1145	108.287	456.76	18/10/2016
Aves	Coraciiformes	Meropidae	Merops orientalis	Asian green bee-eater	Le Duy	Vietnam	Da Nang	Son Tra	Tho Quang	16.118	108.273	580.77	18/10/2016
Aves	Coraciiformes	Meropidae	Merops orientalis	Asian green bee-eater	Le Duy	Vietnam	Da Nang	Son Tra	Tho Quang	16.1467	108.233	42.44	18/10/2016
Aves	Coraciiformes	Meropidae	Merops orientalis	Asian green bee-eater	Le Duy	Vietnam	Da Nang	Son Tra	Tho Quang	16.1459	108.236	78.97	18/10/2016
Aves	Coraciiformes	Meropidae	Merops orientalis	Asian green bee-eater	Le Duy	Vietnam	Da Nang	Son Tra	Tho Quang	16.1526	108.245	89.06	18/10/2016
Aves	Coraciiformes	Meropidae	Merops orientalis	Asian green bee-eater	Le Duy	Vietnam	Da Nang	Son Tra	Tho Quang	16.1429	108.236	127.03	20/10/2016
Aves	Coraciiformes	Meropidae	Merops orientalis	Asian green bee-eater	Le Duy	Vietnam	Da Nang	Son Tra	Tho Quang	16.132	108.262	368	6/10/2017
Aves	Coraciiformes	Meropidae	Merops orientalis	Asian green bee-eater	Le Duy	Vietnam	Da Nang	Son Tra	Tho Quang	16.135	108.281	99	6/10/2017
Aves	Coraciiformes	Meropidae	Merops orientalis	Asian green bee-eater	Le Duy	Vietnam	Da Nang	Son Tra	Tho Quang	16.1205	108.249	294	9/10/2017
Aves	Coraciiformes	Meropidae	Merops philippinus	Blue-tailed bee-eater	Le Duy	Vietnam	Da Nang	Son Tra	Tho Quang	16.127	108.246	380	17/10/2016
Aves	Coraciiformes	Meropidae	Merops philippinus	Blue-tailed bee-eater	Le Duy	Vietnam	Da Nang	Son Tra	Tho Quang	16.1147	108.288	454.84	17/10/2016
Aves	Coraciiformes	Meropidae	Merops philippinus	Blue-tailed bee-eater	Le Duy	Vietnam	Da Nang	Son Tra	Tho Quang	16.1287	108.275	155.87	20/10/2016
Aves	Coraciiformes	Meropidae	Merops philippinus	Blue-tailed bee-eater	Le Duy	Vietnam	Da Nang	Son Tra	Tho Quang	16.1182	108.273	581.25	17/10/2016
Aves	Coraciiformes	Meropidae	Merops philippinus	Blue-tailed bee-eater	Le Duy	Vietnam	Da Nang	Son Tra	Tho Quang	16.1458	108.236	77.52	17/10/2016
Aves	Coraciiformes	Meropidae	Merops philippinus	Blue-tailed bee-eater	Le Duy	Vietnam	Da Nang	Son Tra	Tho Quang	16.1459	108.236	80.41	17/10/2016
Aves	Coraciiformes	Meropidae	Merops philippinus	Blue-tailed bee-eater	Le Duy	Vietnam	Da Nang	Son Tra	Tho Quang	16.106	108.246	24.17	17/10/2016
Aves	Coraciiformes	Meropidae	Merops philippinus	Blue-tailed bee-eater	Le Duy	Vietnam	Da Nang	Son Tra	Tho Quang	16.1428	108.236	128.95	17/10/2016
Aves	Coraciiformes	Meropidae	Merops philippinus	Blue-tailed bee-eater	Le Duy	Vietnam	Da Nang	Son Tra	Tho Quang	16.1212	108.248	302	6/10/2017
Aves	Coraciiformes	Meropidae	Merops philippinus	Blue-tailed bee-eater	Le Duy	Vietnam	Da Nang	Son Tra	Tho Quang	16.1293	108.294	142	8/10/2017
Aves	Cuculiformes	Cuculidae	Cacomantis merulinus	Plaintive cuckoo	Le Duy	Vietnam	Da Nang	Son Tra	Tho Quang	16.1375	108.234	181	19/10/2016
Aves	Cuculiformes	Cuculidae	Cacomantis merulinus	Plaintive cuckoo	Le Duy	Vietnam	Da Nang	Son Tra	Tho Quang	16.1333	108.253	470.22	28/5/2016
Aves	Cuculiformes	Cuculidae	Cacomantis merulinus	Plaintive cuckoo	Le Duy	Vietnam	Da Nang	Son Tra	Tho Quang	16.1368	108.234	183.75	17/10/2016
Aves	Cuculiformes	Cuculidae	Cacomantis merulinus	Plaintive cuckoo	Le Duy	Vietnam	Da Nang	Son Tra	Tho Quang	16.139	108.235	165	17/10/2016
Aves	Cuculiformes	Cuculidae	Cacomantis merulinus	Plaintive cuckoo	Le Duy	Vietnam	Da Nang	Son Tra	Tho Quang	16.1524	108.245	83.29	19/10/2016
Aves	Cuculiformes	Cuculidae	Cacomantis merulinus	Plaintive cuckoo	Le Duy	Vietnam	Da Nang	Son Tra	Tho Quang	16.1197	108.318	182	23/10/2017
Aves	Cuculiformes	Cuculidae	Centropus sinensis	Greater coucal	Le Duy	Vietnam	Da Nang	Son Tra	Tho Quang	16.114	108.242	26	22/10/2016
Aves	Cuculiformes	Cuculidae	Centropus sinensis	Greater coucal	Le Duy	Vietnam	Da Nang	Son Tra	Tho Quang	16.1149	108.251	212.59	22/10/2016
Aves	Cuculiformes	Cuculidae	Centropus sinensis	Greater coucal	Le Duy	Vietnam	Da Nang	Son Tra	Tho Quang	16.1341	108.244	527	8/10/2017
Aves	Cuculiformes	Cuculidae	Centropus sinensis	Greater coucal	Le Duy	Vietnam	Da Nang	Son Tra	Tho Quang	16.1344	108.245	552	11/10/2017
Aves	Cuculiformes	Cuculidae	Centropus sinensis	Greater coucal	Le Duy	Vietnam	Da Nang	Son Tra	Tho Quang	16.0987	108.279	52	18/10/2017
Aves	Cuculiformes	Cuculidae	Eudynamys scolopacea	Western koel	Le Duy	Vietnam	Da Nang	Son Tra	Tho Quang	16.146	108.255	260	3/6/2016
Aves	Cuculiformes	Cuculidae	Eudynamys scolopacea	Western koel	Le Duy	Vietnam	Da Nang	Son Tra	Tho Quang	16.1015	108.281	42.92	3/6/2016
Aves	Cuculiformes	Cuculidae	Eudynamys scolopacea	Western koel	Le Duy	Vietnam	Da Nang	Son Tra	Tho Quang	16.1374	108.234	172.21	3/6/2016
Aves	Cuculiformes	Cuculidae	Eudynamys scolopacea	Western koel	Le Duy	Vietnam	Da Nang	Son Tra	Tho Quang	16.1387	108.235	160.68	3/6/2016
Aves	Cuculiformes	Cuculidae	Eudynamys scolopacea	Western koel	Le Duy	Vietnam	Da Nang	Son Tra	Tho Quang	16.1062	108.262	9	12/10/2017
Aves	Cuculiformes	Cuculidae	Eudynamys scolopacea	Western koel	Le Duy	Vietnam	Da Nang	Son Tra	Tho Quang	16.1062	108.294	17	19/10/2017
Aves	Cuculiformes	Cuculidae	Eudynamys scolopacea	Western koel	Le Duy	Vietnam	Da Nang	Son Tra	Tho Quang	16.1026	108.262	14	19/10/2017
Aves	Cuculiformes	Cuculidae	Phaenicophaeus tristis	Green-billed malkoha	Le Duy	Vietnam	Da Nang	Son Tra	Tho Quang	16.1367	108.234	190	22/10/2016
Aves	Cuculiformes	Cuculidae	Phaenicophaeus tristis	Green-billed malkoha	Le Duy	Vietnam	Da Nang	Son Tra	Tho Quang	16.1333	108.252	470.7	22/10/2016
Aves	Cuculiformes	Cuculidae	Phaenicophaeus tristis	Green-billed malkoha	Le Duy	Vietnam	Da Nang	Son Tra	Tho Quang	16.1369	108.234	182.79	22/10/2016
Aves	Cuculiformes	Cuculidae	Phaenicophaeus tristis	Green-billed malkoha	Le Duy	Vietnam	Da Nang	Son Tra	Tho Quang	16.1391	108.235	165.48	22/10/2016
Aves	Cuculiformes	Cuculidae	Phaenicophaeus tristis	Green-billed malkoha	Le Duy	Vietnam	Da Nang	Son Tra	Tho Quang	16.1525	108.245	85.21	22/10/2016
Aves	Cuculiformes	Cuculidae	Phaenicophaeus tristis	Green-billed malkoha	Le Duy	Vietnam	Da Nang	Son Tra	Tho Quang	16.1119	108.25	145.3	22/10/2016
Aves	Cuculiformes	Cuculidae	Phaenicophaeus tristis	Green-billed malkoha	Le Duy	Vietnam	Da Nang	Son Tra	Tho Quang	16.1229	108.318	240	16/10/2017
Aves	Cuculiformes	Cuculidae	Phaenicophaeus tristis	Green-billed malkoha	Le Duy	Vietnam	Da Nang	Son Tra	Tho Quang	16.1231	108.323	225	16/10/2017
Aves	Cuculiformes	Cuculidae	Phaenicophaeus tristis	Green-billed malkoha	Le Duy	Vietnam	Da Nang	Son Tra	Tho Quang	16.122	108.329	182	17/10/2017
Aves	Falconiformes	Falconidae	Accipiter badius	Shikra	Le Duy	Vietnam	Da Nang	Son Tra	Tho Quang	16.1532	108.247	116	30/5/2016
Aves	Falconiformes	Falconidae	Accipiter badius	Shikra	Le Duy	Vietnam	Da Nang	Son Tra	Tho Quang	16.1465	108.233	46.28	17/10/2016
Aves	Falconiformes	Falconidae	Accipiter badius	Shikra	Le Duy	Vietnam	Da Nang	Son Tra	Tho Quang	16.1458	108.236	77.52	23/10/2016
Aves	Falconiformes	Falconidae	Accipiter badius	Shikra	Le Duy	Vietnam	Da Nang	Son Tra	Tho Quang	16.1266	108.264	469	18/10/2017
Aves	Falconiformes	Falconidae	Accipiter badius	Shikra	Le Duy	Vietnam	Da Nang	Son Tra	Tho Quang	16.1349	108.281	98	19/10/2017
Aves	Falconiformes	Falconidae	Accipiter badius	Shikra	Le Duy	Vietnam	Da Nang	Son Tra	Tho Quang	16.1183	108.272	568	20/10/2017
Aves	Falconiformes	Falconidae	Falco amurensis	Eastern red-footed falcon	Le Duy	Vietnam	Da Nang	Son Tra	Tho Quang	16.111	108.251	165	6/10/2017
Aves	Falconiformes	Falconidae	Ictinaetus malayensis	Black eagle	Le Duy	Vietnam	Da Nang	Son Tra	Tho Quang	16.152	108.245	103	17/10/2016
Aves	Falconiformes	Falconidae	Ictinaetus malayensis	Black eagle	Le Duy	Vietnam	Da Nang	Son Tra	Tho Quang	16.1334	108.233	191	30/5/2016
Aves	Falconiformes	Falconidae	Ictinaetus malayensis	Black eagle	Le Duy	Vietnam	Da Nang	Son Tra	Tho Quang	16.1057	108.255	18.88	28/5/2016
Aves	Falconiformes	Falconidae	Ictinaetus malayensis	Black eagle	Le Duy	Vietnam	Da Nang	Son Tra	Tho Quang	16.1059	108.254	17.92	30/5/2016
Aves	Falconiformes	Falconidae	Ictinaetus malayensis	Black eagle	Le Duy	Vietnam	Da Nang	Son Tra	Tho Quang	16.1387	108.235	161.16	23/10/2016
Aves	Falconiformes	Falconidae	Ictinaetus malayensis	Black eagle	Le Duy	Vietnam	Da Nang	Son Tra	Tho Quang	16.1389	108.235	164.04	30/5/2016
Aves	Falconiformes	Falconidae	Ictinaetus malayensis	Black eagle	Le Duy	Vietnam	Da Nang	Son Tra	Tho Quang	16.1466	108.233	45.32	29/5/2016
Aves	Falconiformes	Falconidae	Ictinaetus malayensis	Black eagle	Le Duy	Vietnam	Da Nang	Son Tra	Tho Quang	16.1459	108.236	77.52	30/5/2016
Aves	Falconiformes	Falconidae	Ictinaetus malayensis	Black eagle	Le Duy	Vietnam	Da Nang	Son Tra	Tho Quang	16.1522	108.253	193.84	30/5/2016
Aves	Falconiformes	Falconidae	Ictinaetus malayensis	Black eagle	Le Duy	Vietnam	Da Nang	Son Tra	Tho Quang	16.1258	108.246	373.61	29/5/2016
Aves	Falconiformes	Falconidae	Ictinaetus malayensis	Black eagle	Le Duy	Vietnam	Da Nang	Son Tra	Tho Quang	16.1321	108.258	517	21/10/2017
Aves	Falconiformes	Falconidae	Ictinaetus malayensis	Black eagle	Le Duy	Vietnam	Da Nang	Son Tra	Tho Quang	16.1309	108.241	465	11/10/2017
Aves	Falconiformes	Falconidae	Ictinaetus malayensis	Black eagle	Le Duy	Vietnam	Da Nang	Son Tra	Tho Quang	16.1187	108.249	277	6/10/2017
Aves	Falconiformes	Falconidae	Ictinaetus malayensis	Black eagle	Le Duy	Vietnam	Da Nang	Son Tra	Tho Quang	16.1113	108.252	177	6/10/2017
Aves	Falconiformes	Falconidae	Pandion haliaetus	Osprey	Le Duy	Vietnam	Da Nang	Son Tra	Tho Quang	16.1337	108.233	192	29/5/2016
Aves	Falconiformes	Falconidae	Pandion haliaetus	Osprey	Le Duy	Vietnam	Da Nang	Son Tra	Tho Quang	16.1388	108.235	162.6	29/5/2016
Aves	Falconiformes	Falconidae	Pandion haliaetus	Osprey	Le Duy	Vietnam	Da Nang	Son Tra	Tho Quang	16.1257	108.247	372.17	17/10/2016
Aves	Falconiformes	Falconidae	Pandion haliaetus	Osprey	Le Duy	Vietnam	Da Nang	Son Tra	Tho Quang	16.1287	108.268	298	8/10/2017
Aves	Falconiformes	Falconidae	Spilornis cheela	Crested serpent-eagle	Le Duy	Vietnam	Da Nang	Son Tra	Tho Quang	16.1387	108.234	174	1/5/2016
Aves	Falconiformes	Falconidae	Spilornis cheela	Crested serpent-eagle	Le Duy	Vietnam	Da Nang	Son Tra	Tho Quang	16.106	108.254	20.32	1/5/2016
Aves	Falconiformes	Falconidae	Spilornis cheela	Crested serpent-eagle	Le Duy	Vietnam	Da Nang	Son Tra	Tho Quang	16.1284	108.275	158	6/10/2017
Aves	Galliformes	Phasianidae	Gallus gallus	Red junglefowl	Le Duy	Vietnam	Da Nang	Son Tra	Tho Quang	16.1071	108.26	19	28/5/2016
Aves	Galliformes	Phasianidae	Gallus gallus	Red junglefowl	Le Duy	Vietnam	Da Nang	Son Tra	Tho Quang	16.1463	108.237	101	23/10/2016
Aves	Galliformes	Phasianidae	Gallus gallus	Red junglefowl	Le Duy	Vietnam	Da Nang	Son Tra	Tho Quang	16.1457	108.236	83.29	17/10/2016
Aves	Galliformes	Phasianidae	Gallus gallus	Red junglefowl	Le Duy	Vietnam	Da Nang	Son Tra	Tho Quang	16.112	108.25	143.85	30/5/2016
Aves	Galliformes	Phasianidae	Gallus gallus	Red junglefowl	Le Duy	Vietnam	Da Nang	Son Tra	Tho Quang	16.1342	108.243	525	6/10/2017
Aves	Galliformes	Phasianidae	Gallus gallus	Red junglefowl	Le Duy	Vietnam	Da Nang	Son Tra	Tho Quang	16.135	108.246	559	7/10/2017
Aves	Galliformes	Phasianidae	Gallus gallus	Red junglefowl	Le Duy	Vietnam	Da Nang	Son Tra	Tho Quang	16.1314	108.258	509	8/10/2017
Aves	Galliformes	Phasianidae	Gallus gallus	Red junglefowl	Le Duy	Vietnam	Da Nang	Son Tra	Tho Quang	16.1291	108.267	316	11/10/2017
Aves	Passeriformes	Cisticolidae	Orthotomus atrogularis	Dark-necked tailorbird	Le Duy	Vietnam	Da Nang	Son Tra	Tho Quang	16.1498	108.254	216	23/10/2016
Aves	Passeriformes	Cisticolidae	Orthotomus atrogularis	Dark-necked tailorbird	Le Duy	Vietnam	Da Nang	Son Tra	Tho Quang	16.1183	108.274	584.62	23/10/2016
Aves	Passeriformes	Cisticolidae	Orthotomus atrogularis	Dark-necked tailorbird	Le Duy	Vietnam	Da Nang	Son Tra	Tho Quang	16.1518	108.253	198.17	28/5/2016
Aves	Passeriformes	Cisticolidae	Orthotomus atrogularis	Dark-necked tailorbird	Le Duy	Vietnam	Da Nang	Son Tra	Tho Quang	16.1255	108.247	370.24	27/5/2016
Aves	Passeriformes	Cisticolidae	Orthotomus atrogularis	Dark-necked tailorbird	Le Duy	Vietnam	Da Nang	Son Tra	Tho Quang	16.1528	108.24581	109	19/10/2017
Aves	Passeriformes	Cisticolidae	Orthotomus atrogularis	Dark-necked tailorbird	Le Duy	Vietnam	Da Nang	Son Tra	Tho Quang	16.1273	108.26273	494	19/10/2017
Aves	Passeriformes	Cisticolidae	Orthotomus atrogularis	Dark-necked tailorbird	Le Duy	Vietnam	Da Nang	Son Tra	Tho Quang	16.1257	108.26580	469	19/10/2017
Aves	Passeriformes	Cisticolidae	Orthotomus sutorius	Common tailorbird	Le Duy	Vietnam	Da Nang	Son Tra	Tho Quang	16.1521	108.245	105	28/5/2016
Aves	Passeriformes	Cisticolidae	Orthotomus sutorius	Common tailorbird	Le Duy	Vietnam	Da Nang	Son Tra	Tho Quang	16.1182	108.274	585.58	20/10/2016
Aves	Passeriformes	Cisticolidae	Orthotomus sutorius	Common tailorbird	Le Duy	Vietnam	Da Nang	Son Tra	Tho Quang	16.1519	108.253	196.73	20/10/2016
Aves	Passeriformes	Cisticolidae	Orthotomus sutorius	Common tailorbird	Le Duy	Vietnam	Da Nang	Son Tra	Tho Quang	16.1428	108.237	129.92	1/6/2016
Aves	Passeriformes	Cisticolidae	Orthotomus sutorius	Common tailorbird	Le Duy	Vietnam	Da Nang	Son Tra	Tho Quang	16.1254	108.247	369.28	20/10/2016
Aves	Passeriformes	Cisticolidae	Orthotomus sutorius	Common tailorbird	Le Duy	Vietnam	Da Nang	Son Tra	Tho Quang	16.1289	108.26296	439	11/10/2017
Aves	Passeriformes	Cisticolidae	Orthotomus sutorius	Common tailorbird	Le Duy	Vietnam	Da Nang	Son Tra	Tho Quang	16.1402	108.25799	354	19/10/2017
Aves	Passeriformes	Cisticolidae	Orthotomus sutorius	Common tailorbird	Le Duy	Vietnam	Da Nang	Son Tra	Tho Quang	16.1303	108.278	111	19/10/2017
Aves	Passeriformes	Cisticolidae	Prinia rufescens	Rufescent prinia	Le Duy	Vietnam	Da Nang	Son Tra	Tho Quang	16.1519	108.245	102	2/6/2016
Aves	Passeriformes	Cisticolidae	Prinia rufescens	Rufescent prinia	Le Duy	Vietnam	Da Nang	Son Tra	Tho Quang	16.1178	108.274	580.77	2/6/2016
Aves	Passeriformes	Cisticolidae	Prinia rufescens	Rufescent prinia	Le Duy	Vietnam	Da Nang	Son Tra	Tho Quang	16.1424	108.25787	321	19/10/2017
Aves	Passeriformes	Dicaeidae	Dicaeum cruentatum	Scarlet-backed flowerpecker	Le Duy	Vietnam	Da Nang	Son Tra	Tho Quang	16.1334	108.252	487	20/10/2016
Aves	Passeriformes	Dicaeidae	Dicaeum cruentatum	Scarlet-backed flowerpecker	Le Duy	Vietnam	Da Nang	Son Tra	Tho Quang	16.1292	108.264	353.42	20/10/2016
Aves	Passeriformes	Dicaeidae	Dicaeum cruentatum	Scarlet-backed flowerpecker	Le Duy	Vietnam	Da Nang	Son Tra	Tho Quang	16.1267	108.263	472	13/10/2017
Aves	Passeriformes	Dicaeidae	Dicaeum cruentatum	Scarlet-backed flowerpecker	Le Duy	Vietnam	Da Nang	Son Tra	Tho Quang	16.1041	108.301	36	13/10/2017
Aves	Passeriformes	Dicaeidae	Dicaeum cruentatum	Scarlet-backed flowerpecker	Le Duy	Vietnam	Da Nang	Son Tra	Tho Quang	16.1116	108.309	85	13/10/2017
Aves	Passeriformes	Estrildidae	Lonchura punctulata	Scaly-breasted munia	Le Duy	Vietnam	Da Nang	Son Tra	Tho Quang	16.1168	108.25	247	17/10/2016
Aves	Passeriformes	Estrildidae	Lonchura punctulata	Scaly-breasted munia	Le Duy	Vietnam	Da Nang	Son Tra	Tho Quang	16.1352	108.246	550.97	17/10/2016
Aves	Passeriformes	Estrildidae	Lonchura punctulata	Scaly-breasted munia	Le Duy	Vietnam	Da Nang	Son Tra	Tho Quang	16.1058	108.264	8	13/10/2017
Aves	Passeriformes	Estrildidae	Lonchura punctulata	Scaly-breasted munia	Le Duy	Vietnam	Da Nang	Son Tra	Tho Quang	16.1055	108.291	10	13/10/2017
Aves	Passeriformes	Estrildidae	Lonchura punctulata	Scaly-breasted munia	Le Duy	Vietnam	Da Nang	Son Tra	Tho Quang	16.1029	108.257	10	12/10/2017
Aves	Passeriformes	Estrildidae	Lonchura striata	White-rumped munia	Le Duy	Vietnam	Da Nang	Son Tra	Tho Quang	16.1103	108.249	83	18/10/2016
Aves	Passeriformes	Estrildidae	Lonchura striata	White-rumped munia	Le Duy	Vietnam	Da Nang	Son Tra	Tho Quang	16.1302	108.242	441.38	18/10/2016
Aves	Passeriformes	Estrildidae	Lonchura striata	White-rumped munia	Le Duy	Vietnam	Da Nang	Son Tra	Tho Quang	16.1078	108.262	11	12/10/2017
Aves	Passeriformes	Hirundinidae	Hirundo rustica	Barn swallow	Le Duy	Vietnam	Da Nang	Son Tra	Tho Quang	16.1358	108.25	500	11/10/2017
Aves	Passeriformes	Hirundinidae	Hirundo rustica	Barn swallow	Le Duy	Vietnam	Da Nang	Son Tra	Tho Quang	16.1005	108.251	13	19/10/2017
Aves	Passeriformes	Hirundinidae	Hirundo rustica	Barn swallow	Le Duy	Vietnam	Da Nang	Son Tra	Tho Quang	16.1041	108.301	40	8/10/2017
Aves	Passeriformes	Hirundinidae	Hirundo rustica	Barn swallow	Le Duy	Vietnam	Da Nang	Son Tra	Tho Quang	16.1003	108.266	8	19/10/2017
Aves	Passeriformes	Laniidae	Lanius cristatus	Brown shrike	Le Duy	Vietnam	Da Nang	Son Tra	Tho Quang	16.1495	108.254	221	1/6/2016
Aves	Passeriformes	Laniidae	Lanius cristatus	Brown shrike	Le Duy	Vietnam	Da Nang	Son Tra	Tho Quang	16.1018	108.281	43.88	1/6/2016
Aves	Passeriformes	Laniidae	Lanius cristatus	Brown shrike	Le Duy	Vietnam	Da Nang	Son Tra	Tho Quang	16.1516	108.254	204.42	1/6/2016
Aves	Passeriformes	Laniidae	Lanius cristatus	Brown shrike	Le Duy	Vietnam	Da Nang	Son Tra	Tho Quang	16.1002	108.266	16	19/10/2017
Aves	Passeriformes	Laniidae	Lanius cristatus	Brown shrike	Le Duy	Vietnam	Da Nang	Son Tra	Tho Quang	16.1051	108.255	9	22/10/2017
Aves	Passeriformes	Laniidae	Lanius cristatus	Brown shrike	Le Duy	Vietnam	Da Nang	Son Tra	Tho Quang	16.1005	108.251	13	19/10/2017
Aves	Passeriformes	Motacillidae	Anthus hodgsoni	Olive-backed pipit	Le Duy	Vietnam	Da Nang	Son Tra	Tho Quang	16.1367	108.25817	386	21/10/2017
Aves	Passeriformes	Motacillidae	Anthus rufulus	Paddyfield pipit	Le Duy	Vietnam	Da Nang	Son Tra	Tho Quang	16.1334	108.252	486	19/10/2016
Aves	Passeriformes	Motacillidae	Anthus rufulus	Paddyfield pipit	Le Duy	Vietnam	Da Nang	Son Tra	Tho Quang	16.1286	108.275	157.31	28/5/2016
Aves	Passeriformes	Motacillidae	Anthus rufulus	Paddyfield pipit	Le Duy	Vietnam	Da Nang	Son Tra	Tho Quang	16.1312	108.259	504.83	20/10/2016
Aves	Passeriformes	Motacillidae	Anthus rufulus	Paddyfield pipit	Le Duy	Vietnam	Da Nang	Son Tra	Tho Quang	16.1372	108.234	176.06	20/10/2016
Aves	Passeriformes	Motacillidae	Anthus rufulus	Paddyfield pipit	Le Duy	Vietnam	Da Nang	Son Tra	Tho Quang	16.1523	108.245	81.85	19/10/2016
Aves	Passeriformes	Motacillidae	Anthus rufulus	Paddyfield pipit	Le Duy	Vietnam	Da Nang	Son Tra	Tho Quang	16.1339	108.28	91	13/10/2017
Aves	Passeriformes	Motacillidae	Anthus rufulus	Paddyfield pipit	Le Duy	Vietnam	Da Nang	Son Tra	Tho Quang	16.1	108.273	40	13/10/2017
Aves	Passeriformes	Motacillidae	Anthus rufulus	Paddyfield pipit	Le Duy	Vietnam	Da Nang	Son Tra	Tho Quang	16.1197	108.304	165	21/10/2017
Aves	Passeriformes	Motacillidae	Anthus rufulus	Paddyfield pipit	Le Duy	Vietnam	Da Nang	Son Tra	Tho Quang	16.1155	108.314	94	13/10/2017
Aves	Passeriformes	Motacillidae	Mirafra erythrocephala	Indochinese bushlark	Le Duy	Vietnam	Da Nang	Son Tra	Tho Quang	16.1167	108.25	247	17/10/2016
Aves	Passeriformes	Motacillidae	Mirafra erythrocephala	Indochinese bushlark	Le Duy	Vietnam	Da Nang	Son Tra	Tho Quang	16.1353	108.246	550.01	17/10/2016
Aves	Passeriformes	Motacillidae	Mirafra erythrocephala	Indochinese bushlark	Le Duy	Vietnam	Da Nang	Son Tra	Tho Quang	16.1488	108.25384	243	13/10/2017
Aves	Passeriformes	Motacillidae	Motacilla alba	White wagtail	Le Duy	Vietnam	Da Nang	Son Tra	Tho Quang	16.1166	108.25	246	2/6/2016
Aves	Passeriformes	Motacillidae	Motacilla alba	White wagtail	Le Duy	Vietnam	Da Nang	Son Tra	Tho Quang	16.1313	108.258	504.83	2/6/2016
Aves	Passeriformes	Motacillidae	Motacilla alba	White wagtail	Le Duy	Vietnam	Da Nang	Son Tra	Tho Quang	16.1021	108.256	4	18/10/2017
Aves	Passeriformes	Motacillidae	Motacilla cinerea	Grey wagtail	Le Duy	Vietnam	Da Nang	Son Tra	Tho Quang	16.1165	108.25	244	18/10/2016
Aves	Passeriformes	Motacillidae	Motacilla cinerea	Grey wagtail	Le Duy	Vietnam	Da Nang	Son Tra	Tho Quang	16.1285	108.275	158.75	18/10/2016
Aves	Passeriformes	Motacillidae	Motacilla cinerea	Grey wagtail	Le Duy	Vietnam	Da Nang	Son Tra	Tho Quang	16.1312	108.258	504.83	28/5/2016
Aves	Passeriformes	Motacillidae	Motacilla cinerea	Grey wagtail	Le Duy	Vietnam	Da Nang	Son Tra	Tho Quang	16.1373	108.234	176.06	18/10/2016
Aves	Passeriformes	Motacillidae	Motacilla cinerea	Grey wagtail	Le Duy	Vietnam	Da Nang	Son Tra	Tho Quang	16.1229	108.318	240	13/10/2017
Aves	Passeriformes	Motacillidae	Motacilla cinerea	Grey wagtail	Le Duy	Vietnam	Da Nang	Son Tra	Tho Quang	16.1308	108.293	122	13/10/2017
Aves	Passeriformes	Motacillidae	Motacilla cinerea	Grey wagtail	Le Duy	Vietnam	Da Nang	Son Tra	Tho Quang	16.1158	108.313	82	19/10/2017
Aves	Passeriformes	Motacillidae	Motacilla cinerea	Grey wagtail	Le Duy	Vietnam	Da Nang	Son Tra	Tho Quang	16.1246	108.295	165	13/10/2017
Aves	Passeriformes	Motacillidae	Motacilla cinerea	Grey wagtail	Le Duy	Vietnam	Da Nang	Son Tra	Tho Quang	16.1026	108.259	14	13/10/2017
Aves	Passeriformes	Motacillidae	Motacilla cinerea	Grey wagtail	Le Duy	Vietnam	Da Nang	Son Tra	Tho Quang	16.1029	108.264	7	13/10/2017
Aves	Passeriformes	Muscicapidae	Copsychus saularis	Oriental magpie-robin	Le Duy	Vietnam	Da Nang	Son Tra	Tho Quang	16.1496	108.254	220	1/6/2016
Aves	Passeriformes	Muscicapidae	Copsychus saularis	Oriental magpie-robin	Le Duy	Vietnam	Da Nang	Son Tra	Tho Quang	16.1184	108.274	586.06	1/6/2016
Aves	Passeriformes	Muscicapidae	Copsychus saularis	Oriental magpie-robin	Le Duy	Vietnam	Da Nang	Son Tra	Tho Quang	16.126	108.246	366	17/10/2017
Aves	Passeriformes	Muscicapidae	Enicurus schistaceus	Slaty-backed forktail	Le Duy	Vietnam	Da Nang	Son Tra	Tho Quang	16.1497	108.254	218	1/6/2016
Aves	Passeriformes	Muscicapidae	Enicurus schistaceus	Slaty-backed forktail	Le Duy	Vietnam	Da Nang	Son Tra	Tho Quang	16.1184	108.274	584.62	1/6/2016
Aves	Passeriformes	Muscicapidae	Enicurus schistaceus	Slaty-backed forktail	Le Duy	Vietnam	Da Nang	Son Tra	Tho Quang	16.1028	108.265	11	19/10/2017
Aves	Passeriformes	Nectariniidae	Aethopiga siparaja	Crimson sunbird	Le Duy	Vietnam	Da Nang	Son Tra	Tho Quang	16.1137	108.238	27	29/5/2016
Aves	Passeriformes	Nectariniidae	Aethopiga siparaja	Crimson sunbird	Le Duy	Vietnam	Da Nang	Son Tra	Tho Quang	16.1097	108.308	83.29	29/5/2016
Aves	Passeriformes	Nectariniidae	Aethopiga siparaja	Crimson sunbird	Le Duy	Vietnam	Da Nang	Son Tra	Tho Quang	16.098	108.248	9	13/10/2017
Aves	Passeriformes	Nectariniidae	Aethopiga siparaja	Crimson sunbird	Le Duy	Vietnam	Da Nang	Son Tra	Tho Quang	16.1205	108.318	197	13/10/2017
Aves	Passeriformes	Nectariniidae	Aethopiga siparaja	Crimson sunbird	Le Duy	Vietnam	Da Nang	Son Tra	Tho Quang	16.1356	108.248	526	13/10/2017
Aves	Passeriformes	Nectariniidae	Aethopiga siparaja	Crimson sunbird	Le Duy	Vietnam	Da Nang	Son Tra	Tho Quang	16.1155	108.315	97	22/10/2017
Aves	Passeriformes	Nectariniidae	Aethopiga siparaja	Crimson sunbird	Le Duy	Vietnam	Da Nang	Son Tra	Tho Quang	16.0983	108.269	25	13/10/2017
Aves	Passeriformes	Nectariniidae	Chalcoparia singalensis	Ruby-cheeked sunbird	Le Duy	Vietnam	Da Nang	Son Tra	Tho Quang	16.1315	108.263	360	10/10/2017
Aves	Passeriformes	Nectariniidae	Cinnyris jugularis	Olive-backed sunbird	Le Duy	Vietnam	Da Nang	Son Tra	Tho Quang	16.1327	108.261	389	24/10/2017
Aves	Passeriformes	Nectariniidae	Cinnyris jugularis	Olive-backed sunbird	Le Duy	Vietnam	Da Nang	Son Tra	Tho Quang	16.1301	108.26	511	10/10/2017
Aves	Passeriformes	Passeridae	Passer montanus	Eurasian tree sparrow	Le Duy	Vietnam	Da Nang	Son Tra	Tho Quang	16.1105	108.249	84	1/6/2016
Aves	Passeriformes	Passeridae	Passer montanus	Eurasian tree sparrow	Le Duy	Vietnam	Da Nang	Son Tra	Tho Quang	16.1169	108.309	126.07	1/6/2016
Aves	Passeriformes	Passeridae	Passer montanus	Eurasian tree sparrow	Le Duy	Vietnam	Da Nang	Son Tra	Tho Quang	16.1055	108.291	10	14/10/2017
Aves	Passeriformes	Passeridae	Passer montanus	Eurasian tree sparrow	Le Duy	Vietnam	Da Nang	Son Tra	Tho Quang	16.1066	108.259	4	22/10/2017
Aves	Passeriformes	Passeridae	Passer montanus	Eurasian tree sparrow	Le Duy	Vietnam	Da Nang	Son Tra	Tho Quang	16.1037	108.255	3	12/10/2017
Aves	Passeriformes	Pycnonotidae	Pycnonotus aurigaster	Sooty-headed bulbul	Le Duy	Vietnam	Da Nang	Son Tra	Tho Quang	16.1516	108.245	99	22/10/2016
Aves	Passeriformes	Pycnonotidae	Pycnonotus aurigaster	Sooty-headed bulbul	Le Duy	Vietnam	Da Nang	Son Tra	Tho Quang	16.1057	108.254	17.92	28/5/2016
Aves	Passeriformes	Pycnonotidae	Pycnonotus aurigaster	Sooty-headed bulbul	Le Duy	Vietnam	Da Nang	Son Tra	Tho Quang	16.1315	108.262	396.2	22/10/2016
Aves	Passeriformes	Pycnonotidae	Pycnonotus aurigaster	Sooty-headed bulbul	Le Duy	Vietnam	Da Nang	Son Tra	Tho Quang	16.1454	108.236	92.42	22/10/2016
Aves	Passeriformes	Pycnonotidae	Pycnonotus aurigaster	Sooty-headed bulbul	Le Duy	Vietnam	Da Nang	Son Tra	Tho Quang	16.1456	108.236	85.21	28/5/2016
Aves	Passeriformes	Pycnonotidae	Pycnonotus aurigaster	Sooty-headed bulbul	Le Duy	Vietnam	Da Nang	Son Tra	Tho Quang	16.1466	108.233	44.84	22/10/2016
Aves	Passeriformes	Pycnonotidae	Pycnonotus aurigaster	Sooty-headed bulbul	Le Duy	Vietnam	Da Nang	Son Tra	Tho Quang	16.1121	108.25	141.45	22/10/2016
Aves	Passeriformes	Pycnonotidae	Pycnonotus aurigaster	Sooty-headed bulbul	Le Duy	Vietnam	Da Nang	Son Tra	Tho Quang	16.1274	108.273	207.3	1/6/2016
Aves	Passeriformes	Pycnonotidae	Pycnonotus aurigaster	Sooty-headed bulbul	Le Duy	Vietnam	Da Nang	Son Tra	Tho Quang	16.1181	108.272	558	8/10/2017
Aves	Passeriformes	Pycnonotidae	Pycnonotus blanfordi	Streak-eared bulbul	Le Duy	Vietnam	Da Nang	Son Tra	Tho Quang	16.1518	108.245	100	22/10/2016
Aves	Passeriformes	Pycnonotidae	Pycnonotus blanfordi	Streak-eared bulbul	Le Duy	Vietnam	Da Nang	Son Tra	Tho Quang	16.1179	108.274	579.81	22/10/2016
Aves	Passeriformes	Pycnonotidae	Pycnonotus blanfordi	Streak-eared bulbul	Le Duy	Vietnam	Da Nang	Son Tra	Tho Quang	16.1437	108.25702	299	14/10/2017
Aves	Passeriformes	Pycnonotidae	Pycnonotus blanfordi	Streak-eared bulbul	Le Duy	Vietnam	Da Nang	Son Tra	Tho Quang	16.1455	108.25525	274	19/10/2017
Aves	Passeriformes	Pycnonotidae	Pycnonotus blanfordi	Streak-eared bulbul	Le Duy	Vietnam	Da Nang	Son Tra	Tho Quang	16.1478	108.25359	252	19/10/2017
Aves	Passeriformes	Pycnonotidae	Pycnonotus blanfordi	Streak-eared bulbul	Le Duy	Vietnam	Da Nang	Son Tra	Tho Quang	16.1485	108.25365	247	14/10/2017
Aves	Passeriformes	Pycnonotidae	Pycnonotus finlaysoni	Stripe-throated bulbul	Le Duy	Vietnam	Da Nang	Son Tra	Tho Quang	16.1299	108.26	512	21/10/2016
Aves	Passeriformes	Pycnonotidae	Pycnonotus finlaysoni	Stripe-throated bulbul	Le Duy	Vietnam	Da Nang	Son Tra	Tho Quang	16.1334	108.252	488	2/6/2016
Aves	Passeriformes	Pycnonotidae	Pycnonotus finlaysoni	Stripe-throated bulbul	Le Duy	Vietnam	Da Nang	Son Tra	Tho Quang	16.1057	108.254	17.92	21/10/2016
Aves	Passeriformes	Pycnonotidae	Pycnonotus finlaysoni	Stripe-throated bulbul	Le Duy	Vietnam	Da Nang	Son Tra	Tho Quang	16.1316	108.262	394.28	21/10/2016
Aves	Passeriformes	Pycnonotidae	Pycnonotus finlaysoni	Stripe-throated bulbul	Le Duy	Vietnam	Da Nang	Son Tra	Tho Quang	16.1291	108.264	353.42	2/6/2016
Aves	Passeriformes	Pycnonotidae	Pycnonotus finlaysoni	Stripe-throated bulbul	Le Duy	Vietnam	Da Nang	Son Tra	Tho Quang	16.1455	108.236	86.66	21/10/2016
Aves	Passeriformes	Pycnonotidae	Pycnonotus finlaysoni	Stripe-throated bulbul	Le Duy	Vietnam	Da Nang	Son Tra	Tho Quang	16.1457	108.236	84.73	21/10/2016
Aves	Passeriformes	Pycnonotidae	Pycnonotus finlaysoni	Stripe-throated bulbul	Le Duy	Vietnam	Da Nang	Son Tra	Tho Quang	16.1467	108.233	43.4	20/10/2016
Aves	Passeriformes	Pycnonotidae	Pycnonotus finlaysoni	Stripe-throated bulbul	Le Duy	Vietnam	Da Nang	Son Tra	Tho Quang	16.112	108.25	143.37	28/5/2016
Aves	Passeriformes	Pycnonotidae	Pycnonotus finlaysoni	Stripe-throated bulbul	Le Duy	Vietnam	Da Nang	Son Tra	Tho Quang	16.1274	108.272	209.7	1/6/2016
Aves	Passeriformes	Pycnonotidae	Pycnonotus finlaysoni	Stripe-throated bulbul	Le Duy	Vietnam	Da Nang	Son Tra	Tho Quang	16.1022	108.257	13	19/10/2017
Aves	Passeriformes	Pycnonotidae	Pycnonotus finlaysoni	Stripe-throated bulbul	Le Duy	Vietnam	Da Nang	Son Tra	Tho Quang	16.1322	108.293	102	19/10/2017
Aves	Passeriformes	Pycnonotidae	Pycnonotus finlaysoni	Stripe-throated bulbul	Le Duy	Vietnam	Da Nang	Son Tra	Tho Quang	16.1282	108.242	443	12/10/2017
Aves	Passeriformes	Pycnonotidae	Pycnonotus finlaysoni	Stripe-throated bulbul	Le Duy	Vietnam	Da Nang	Son Tra	Tho Quang	16.1164	108.317	129	19/10/2017
Aves	Passeriformes	Pycnonotidae	Pycnonotus jocosus	Red-whiskered bulbul	Le Duy	Vietnam	Da Nang	Son Tra	Tho Quang	16.1298	108.26	512	2/6/2016
Aves	Passeriformes	Pycnonotidae	Pycnonotus jocosus	Red-whiskered bulbul	Le Duy	Vietnam	Da Nang	Son Tra	Tho Quang	16.1058	108.254	18.4	2/6/2016
Aves	Passeriformes	Pycnonotidae	Pycnonotus jocosus	Red-whiskered bulbul	Le Duy	Vietnam	Da Nang	Son Tra	Tho Quang	16.1279	108.274	175.58	2/6/2016
Aves	Passeriformes	Pycnonotidae	Pycnonotus jocosus	Red-whiskered bulbul	Le Duy	Vietnam	Da Nang	Son Tra	Tho Quang	16.1455	108.236	86.18	2/6/2016
Aves	Passeriformes	Pycnonotidae	Pycnonotus jocosus	Red-whiskered bulbul	Le Duy	Vietnam	Da Nang	Son Tra	Tho Quang	16.1179	108.317	154	11/10/2017
Aves	Passeriformes	Pycnonotidae	Pycnonotus jocosus	Red-whiskered bulbul	Le Duy	Vietnam	Da Nang	Son Tra	Tho Quang	16.1061	108.293	29	19/10/2017
Aves	Passeriformes	Pycnonotidae	Pycnonotus jocosus	Red-whiskered bulbul	Le Duy	Vietnam	Da Nang	Son Tra	Tho Quang	16.1222	108.301	135	19/10/2017
Aves	Passeriformes	Timaliidae	Garrulax leucolophus	White-crested laughingthrush	Le Duy	Vietnam	Da Nang	Son Tra	Tho Quang	16.1461	108.255	259	21/10/2016
Aves	Passeriformes	Timaliidae	Garrulax leucolophus	White-crested laughingthrush	Le Duy	Vietnam	Da Nang	Son Tra	Tho Quang	16.1016	108.281	42.92	21/10/2016
Aves	Passeriformes	Timaliidae	Garrulax leucolophus	White-crested laughingthrush	Le Duy	Vietnam	Da Nang	Son Tra	Tho Quang	16.1373	108.234	173.17	21/10/2016
Aves	Passeriformes	Timaliidae	Garrulax leucolophus	White-crested laughingthrush	Le Duy	Vietnam	Da Nang	Son Tra	Tho Quang	16.1487	108.244	80	10/10/2017
Aves	Passeriformes	Timaliidae	Garrulax leucolophus	White-crested laughingthrush	Le Duy	Vietnam	Da Nang	Son Tra	Tho Quang	16.1439	108.25671	295	10/10/2017
Aves	Passeriformes	Timaliidae	Macronous gularis	Pin-striped tit-babbler	Le Duy	Vietnam	Da Nang	Son Tra	Tho Quang	16.1284	108.27	273	10/10/2017
Aves	Passeriformes	Timaliidae	Macronous gularis	Pin-striped tit-babbler	Le Duy	Vietnam	Da Nang	Son Tra	Tho Quang	16.13	108.263	418	9/10/2017
Aves	Passeriformes	Timaliidae	Macronous gularis	Pin-striped tit-babbler	Le Duy	Vietnam	Da Nang	Son Tra	Tho Quang	16.1123	108.252	213	10/10/2017
Aves	Passeriformes	Timaliidae	Macronous gularis	Pin-striped tit-babbler	Le Duy	Vietnam	Da Nang	Son Tra	Tho Quang	16.1284	108.27	273	10/10/2017
Aves	Passeriformes	Timaliidae	Malacopteron cinereum	Scaly-crowned babbler	Le Duy	Vietnam	Da Nang	Son Tra	Tho Quang	16.1328	108.258	516	23/10/2016
Aves	Passeriformes	Timaliidae	Malacopteron cinereum	Scaly-crowned babbler	Le Duy	Vietnam	Da Nang	Son Tra	Tho Quang	16.1059	108.254	17.92	23/10/2016
Aves	Passeriformes	Timaliidae	Malacopteron cinereum	Scaly-crowned babbler	Le Duy	Vietnam	Da Nang	Son Tra	Tho Quang	16.129	108.264	353.9	23/10/2016
Aves	Passeriformes	Timaliidae	Malacopteron cinereum	Scaly-crowned babbler	Le Duy	Vietnam	Da Nang	Son Tra	Tho Quang	16.1277	108.262	488	14/10/2017
Aves	Passeriformes	Timaliidae	Pellorneum tickelli	Buff-breasted babbler	Le Duy	Vietnam	Da Nang	Son Tra	Tho Quang	16.1284	108.263	433	10/10/2017
Aves	Passeriformes	Aegithinidae	Aegithina lafresnayei	Great iora	Le Duy	Vietnam	Da Nang	Son Tra	Tho Quang	16.1137	108.237	25	20/10/2016
Aves	Passeriformes	Aegithinidae	Aegithina lafresnayei	Great iora	Le Duy	Vietnam	Da Nang	Son Tra	Tho Quang	16.1095	108.308	82.81	23/10/2016
Aves	Passeriformes	Aegithinidae	Aegithina lafresnayei	Great iora	Le Duy	Vietnam	Da Nang	Son Tra	Tho Quang	16.1521	108.25128	174	23/10/2017
Aves	Passeriformes	Aegithinidae	Aegithina tiphia	Common iora	Le Duy	Vietnam	Da Nang	Son Tra	Tho Quang	16.114	108.236	56	23/10/2016
Aves	Passeriformes	Aegithinidae	Aegithina tiphia	Common iora	Le Duy	Vietnam	Da Nang	Son Tra	Tho Quang	16.1091	108.308	81.37	22/10/2016
Aves	Passeriformes	Aegithinidae	Aegithina tiphia	Common iora	Le Duy	Vietnam	Da Nang	Son Tra	Tho Quang	16.1432	108.25741	308	23/10/2017
Aves	Passeriformes	Aegithinidae	Aegithina tiphia	Common iora	Le Duy	Vietnam	Da Nang	Son Tra	Tho Quang	16.1465	108.25441	265	12/10/2017
Aves	Passeriformes	Chloropseidae	Chloropsis cochinchinensis	Javan leafbird	Le Duy	Vietnam	Da Nang	Son Tra	Tho Quang	16.1281	108.263	440	2/6/2016
Aves	Passeriformes	Chloropseidae	Chloropsis cochinchinensis	Javan leafbird	Le Duy	Vietnam	Da Nang	Son Tra	Tho Quang	16.1092	108.308	81.85	2/6/2016
Aves	Passeriformes	Chloropseidae	Chloropsis cochinchinensis	Javan leafbird	Le Duy	Vietnam	Da Nang	Son Tra	Tho Quang	16.1127	108.248	97.23	2/6/2016
Aves	Passeriformes	Chloropseidae	Chloropsis cochinchinensis	Javan leafbird	Le Duy	Vietnam	Da Nang	Son Tra	Tho Quang	16.1351	108.246	550.49	2/6/2016
Aves	Passeriformes	Chloropseidae	Chloropsis cochinchinensis	Javan leafbird	Le Duy	Vietnam	Da Nang	Son Tra	Tho Quang	16.0987	108.276	54	20/10/2017
Aves	Passeriformes	Corvidae	Crypsirina temia	Racquet-tailed treepie	Le Duy	Vietnam	Da Nang	Son Tra	Tho Quang	16.1359	108.235	206	21/10/2016
Aves	Passeriformes	Corvidae	Crypsirina temia	Racquet-tailed treepie	Le Duy	Vietnam	Da Nang	Son Tra	Tho Quang	16.1333	108.252	471.66	21/10/2016
Aves	Passeriformes	Corvidae	Crypsirina temia	Racquet-tailed treepie	Le Duy	Vietnam	Da Nang	Son Tra	Tho Quang	16.137	108.234	181.35	21/10/2016
Aves	Passeriformes	Corvidae	Crypsirina temia	Racquet-tailed treepie	Le Duy	Vietnam	Da Nang	Son Tra	Tho Quang	16.1392	108.235	165.96	21/10/2016
Aves	Passeriformes	Corvidae	Crypsirina temia	Racquet-tailed treepie	Le Duy	Vietnam	Da Nang	Son Tra	Tho Quang	16.1526	108.245	86.66	21/10/2016
Aves	Passeriformes	Corvidae	Crypsirina temia	Racquet-tailed treepie	Le Duy	Vietnam	Da Nang	Son Tra	Tho Quang	16.1118	108.25	145.78	21/10/2016
Aves	Passeriformes	Corvidae	Crypsirina temia	Racquet-tailed treepie	Le Duy	Vietnam	Da Nang	Son Tra	Tho Quang	16.1517	108.254	202.49	21/10/2016
Aves	Passeriformes	Corvidae	Crypsirina temia	Racquet-tailed treepie	Le Duy	Vietnam	Da Nang	Son Tra	Tho Quang	16.1229	108.333	151	16/10/2017
Aves	Passeriformes	Corvidae	Crypsirina temia	Racquet-tailed treepie	Le Duy	Vietnam	Da Nang	Son Tra	Tho Quang	16.1199	108.318	187	16/10/2017
Aves	Passeriformes	Corvidae	Crypsirina temia	Racquet-tailed treepie	Le Duy	Vietnam	Da Nang	Son Tra	Tho Quang	16.1344	108.28	92	24/10/2017
Aves	Passeriformes	Corvidae	Crypsirina temia	Racquet-tailed treepie	Le Duy	Vietnam	Da Nang	Son Tra	Tho Quang	16.1345	108.28	94	24/10/2017
Aves	Passeriformes	Dicruridae	Dicrurus hottentottus	Hair-crested drongo	Le Duy	Vietnam	Da Nang	Son Tra	Tho Quang	16.1425	108.258	305	18/10/2016
Aves	Passeriformes	Dicruridae	Dicrurus hottentottus	Hair-crested drongo	Le Duy	Vietnam	Da Nang	Son Tra	Tho Quang	16.1082	108.304	219.8	18/10/2016
Aves	Passeriformes	Dicruridae	Dicrurus hottentottus	Hair-crested drongo	Le Duy	Vietnam	Da Nang	Son Tra	Tho Quang	16.1377	108.234	169.81	28/5/2016
Aves	Passeriformes	Dicruridae	Dicrurus hottentottus	Hair-crested drongo	Le Duy	Vietnam	Da Nang	Son Tra	Tho Quang	16.1427	108.237	132.32	18/10/2016
Aves	Passeriformes	Dicruridae	Dicrurus hottentottus	Hair-crested drongo	Le Duy	Vietnam	Da Nang	Son Tra	Tho Quang	16.1474	108.25386	257	23/10/2017
Aves	Passeriformes	Dicruridae	Dicrurus hottentottus	Hair-crested drongo	Le Duy	Vietnam	Da Nang	Son Tra	Tho Quang	16.1037	108.283	31	22/10/2017
Aves	Passeriformes	Dicruridae	Dicrurus leucophaeus	Ashy drongo	Le Duy	Vietnam	Da Nang	Son Tra	Tho Quang	16.1425	108.258	309	3/6/2016
Aves	Passeriformes	Dicruridae	Dicrurus leucophaeus	Ashy drongo	Le Duy	Vietnam	Da Nang	Son Tra	Tho Quang	16.1081	108.304	221.24	3/6/2016
Aves	Passeriformes	Dicruridae	Dicrurus leucophaeus	Ashy drongo	Le Duy	Vietnam	Da Nang	Son Tra	Tho Quang	16.1321	108.293	103	16/10/2017
Aves	Passeriformes	Dicruridae	Dicrurus leucophaeus	Ashy drongo	Le Duy	Vietnam	Da Nang	Son Tra	Tho Quang	16.1243	108.296	156	23/10/2017
Aves	Passeriformes	Dicruridae	Dicrurus leucophaeus	Ashy drongo	Le Duy	Vietnam	Da Nang	Son Tra	Tho Quang	16.1007	108.276	44	23/10/2017
Aves	Passeriformes	Dicruridae	Dicrurus macrocercus	Black drongo	Le Duy	Vietnam	Da Nang	Son Tra	Tho Quang	16.1425	108.258	296	23/10/2016
Aves	Passeriformes	Dicruridae	Dicrurus macrocercus	Black drongo	Le Duy	Vietnam	Da Nang	Son Tra	Tho Quang	16.1083	108.304	218.36	23/10/2016
Aves	Passeriformes	Dicruridae	Dicrurus macrocercus	Black drongo	Le Duy	Vietnam	Da Nang	Son Tra	Tho Quang	16.1376	108.234	171.73	23/10/2016
Aves	Passeriformes	Dicruridae	Dicrurus macrocercus	Black drongo	Le Duy	Vietnam	Da Nang	Son Tra	Tho Quang	16.1386	108.235	159.72	23/10/2016
Aves	Passeriformes	Dicruridae	Dicrurus macrocercus	Black drongo	Le Duy	Vietnam	Da Nang	Son Tra	Tho Quang	16.1059	108.247	25.13	23/10/2016
Aves	Passeriformes	Dicruridae	Dicrurus macrocercus	Black drongo	Le Duy	Vietnam	Da Nang	Son Tra	Tho Quang	16.1426	108.237	134.72	23/10/2016
Aves	Passeriformes	Dicruridae	Dicrurus macrocercus	Black drongo	Le Duy	Vietnam	Da Nang	Son Tra	Tho Quang	16.1055	108.291	10	23/10/2017
Aves	Passeriformes	Dicruridae	Dicrurus macrocercus	Black drongo	Le Duy	Vietnam	Da Nang	Son Tra	Tho Quang	16.1326	108.26121	407	21/10/2017
Aves	Passeriformes	Dicruridae	Dicrurus macrocercus	Black drongo	Le Duy	Vietnam	Da Nang	Son Tra	Tho Quang	16.1454	108.25541	275	23/10/2017
Aves	Passeriformes	Dicruridae	Dicrurus paradiseus	Greater racquet-tailed drongo	Le Duy	Vietnam	Da Nang	Son Tra	Tho Quang	16.1425	108.258	296	19/10/2016
Aves	Passeriformes	Dicruridae	Dicrurus paradiseus	Greater racquet-tailed drongo	Le Duy	Vietnam	Da Nang	Son Tra	Tho Quang	16.1084	108.304	218.36	28/5/2016
Aves	Passeriformes	Dicruridae	Dicrurus paradiseus	Greater racquet-tailed drongo	Le Duy	Vietnam	Da Nang	Son Tra	Tho Quang	16.1375	108.234	172.21	20/10/2016
Aves	Passeriformes	Dicruridae	Dicrurus paradiseus	Greater racquet-tailed drongo	Le Duy	Vietnam	Da Nang	Son Tra	Tho Quang	16.1386	108.235	160.2	19/10/2016
Aves	Passeriformes	Dicruridae	Dicrurus paradiseus	Greater racquet-tailed drongo	Le Duy	Vietnam	Da Nang	Son Tra	Tho Quang	16.1058	108.247	25.13	19/10/2016
Aves	Passeriformes	Dicruridae	Dicrurus paradiseus	Greater racquet-tailed drongo	Le Duy	Vietnam	Da Nang	Son Tra	Tho Quang	16.1426	108.236	136.16	19/10/2016
Aves	Passeriformes	Dicruridae	Dicrurus paradiseus	Greater racquet-tailed drongo	Le Duy	Vietnam	Da Nang	Son Tra	Tho Quang	16.1381	108.25776	377	23/10/2017
Aves	Passeriformes	Dicruridae	Dicrurus paradiseus	Greater racquet-tailed drongo	Le Duy	Vietnam	Da Nang	Son Tra	Tho Quang	16.135	108.26035	395	19/10/2017
Aves	Passeriformes	Dicruridae	Dicrurus paradiseus	Greater racquet-tailed drongo	Le Duy	Vietnam	Da Nang	Son Tra	Tho Quang	16.1059	108.29	38	19/10/2017
Aves	Passeriformes	Monarchidae	Hypothymis azurea	Black-naped monarch	Le Duy	Vietnam	Da Nang	Son Tra	Tho Quang	16.139	108.258	361	2/6/2016
Aves	Passeriformes	Monarchidae	Hypothymis azurea	Black-naped monarch	Le Duy	Vietnam	Da Nang	Son Tra	Tho Quang	16.1061	108.254	90.02	2/6/2016
Aves	Passeriformes	Monarchidae	Hypothymis azurea	Black-naped monarch	Le Duy	Vietnam	Da Nang	Son Tra	Tho Quang	16.1354	108.246	549.53	2/6/2016
Aves	Passeriformes	Monarchidae	Hypothymis azurea	Black-naped monarch	Le Duy	Vietnam	Da Nang	Son Tra	Tho Quang	16.1413	108.236	154.91	2/6/2016
Aves	Passeriformes	Monarchidae	Hypothymis azurea	Black-naped monarch	Le Duy	Vietnam	Da Nang	Son Tra	Tho Quang	16.1059	108.247	24.17	2/6/2016
Aves	Passeriformes	Monarchidae	Hypothymis azurea	Black-naped monarch	Le Duy	Vietnam	Da Nang	Son Tra	Tho Quang	16.1352	108.281	97	20/10/2017
Aves	Passeriformes	Muscicapidae	Cyanoptila cyanomelana	Blue-and-white flycatcher	Le Duy	Vietnam	Da Nang	Son Tra	Tho Quang	16.1424	108.258	311	18/10/2016
Aves	Passeriformes	Muscicapidae	Cyanoptila cyanomelana	Blue-and-white flycatcher	Le Duy	Vietnam	Da Nang	Son Tra	Tho Quang	16.1101	108.306	218.36	18/10/2016
Aves	Passeriformes	Muscicapidae	Cyanoptila cyanomelana	Blue-and-white flycatcher	Le Duy	Vietnam	Da Nang	Son Tra	Tho Quang	16.1263	108.26439	454	8/10/2017
Aves	Passeriformes	Muscicapidae	Cyornis tickelliae	Tickell's blue-flycatcher	Le Duy	Vietnam	Da Nang	Son Tra	Tho Quang	16.1365	108.258	387	22/10/2016
Aves	Passeriformes	Muscicapidae	Cyornis tickelliae	Tickell's blue-flycatcher	Le Duy	Vietnam	Da Nang	Son Tra	Tho Quang	16.1061	108.254	93.39	22/10/2016
Aves	Passeriformes	Muscicapidae	Cyornis tickelliae	Tickell's blue-flycatcher	Le Duy	Vietnam	Da Nang	Son Tra	Tho Quang	16.1354	108.246	548.09	22/10/2016
Aves	Passeriformes	Muscicapidae	Cyornis tickelliae	Tickell's blue-flycatcher	Le Duy	Vietnam	Da Nang	Son Tra	Tho Quang	16.1412	108.235	155.39	22/10/2016
Aves	Passeriformes	Muscicapidae	Cyornis tickelliae	Tickell's blue-flycatcher	Le Duy	Vietnam	Da Nang	Son Tra	Tho Quang	16.1058	108.247	24.17	22/10/2016
Aves	Passeriformes	Muscicapidae	Cyornis tickelliae	Tickell's blue-flycatcher	Le Duy	Vietnam	Da Nang	Son Tra	Tho Quang	16.1285	108.294	152	20/10/2017
Aves	Passeriformes	Muscicapidae	Luscinia calliope	Siberian rubythroat	Le Duy	Vietnam	Da Nang	Son Tra	Tho Quang	16.1275	108.26365	444	20/10/2017
Aves	Passeriformes	Muscicapidae	Monticola solitarius	Blue rock thrush	Le Duy	Vietnam	Da Nang	Son Tra	Tho Quang	16.1407	108.258	339	19/10/2016
Aves	Passeriformes	Muscicapidae	Monticola solitarius	Blue rock thrush	Le Duy	Vietnam	Da Nang	Son Tra	Tho Quang	16.1104	108.306	218.36	19/10/2016
Aves	Passeriformes	Muscicapidae	Monticola solitarius	Blue rock thrush	Le Duy	Vietnam	Da Nang	Son Tra	Tho Quang	16.1059	108.247	24.65	28/5/2016
Aves	Passeriformes	Muscicapidae	Monticola solitarius	Blue rock thrush	Le Duy	Vietnam	Da Nang	Son Tra	Tho Quang	16.1459	108.23623	99	23/10/2017
Aves	Passeriformes	Muscicapidae	Monticola solitarius	Blue rock thrush	Le Duy	Vietnam	Da Nang	Son Tra	Tho Quang	16.1264	108.26383	482	23/10/2017
Aves	Passeriformes	Muscicapidae	Monticola solitarius	Blue rock thrush	Le Duy	Vietnam	Da Nang	Son Tra	Tho Quang	16.1055	108.291	10	23/10/2017
Aves	Passeriformes	Muscicapidae	Monticola solitarius	Blue rock thrush	Le Duy	Vietnam	Da Nang	Son Tra	Tho Quang	16.136	108.282	93	21/10/2017
Aves	Passeriformes	Muscicapidae	Monticola solitarius	Blue rock thrush	Le Duy	Vietnam	Da Nang	Son Tra	Tho Quang	16.111	108.25152	182	23/10/2017
Aves	Passeriformes	Muscicapidae	Muscicapa dauurica	Asian brown flycatcher	Le Duy	Vietnam	Da Nang	Son Tra	Tho Quang	16.1309	108.262	423	19/10/2016
Aves	Passeriformes	Muscicapidae	Muscicapa dauurica	Asian brown flycatcher	Le Duy	Vietnam	Da Nang	Son Tra	Tho Quang	16.1093	108.308	81.85	19/10/2016
Aves	Passeriformes	Muscicapidae	Muscicapa dauurica	Asian brown flycatcher	Le Duy	Vietnam	Da Nang	Son Tra	Tho Quang	16.1063	108.254	94.35	19/10/2016
Aves	Passeriformes	Muscicapidae	Muscicapa dauurica	Asian brown flycatcher	Le Duy	Vietnam	Da Nang	Son Tra	Tho Quang	16.1304	108.242	443.79	19/10/2016
Aves	Passeriformes	Muscicapidae	Muscicapa dauurica	Asian brown flycatcher	Le Duy	Vietnam	Da Nang	Son Tra	Tho Quang	16.1274	108.273	204.9	28/5/2016
Aves	Passeriformes	Muscicapidae	Muscicapa dauurica	Asian brown flycatcher	Le Duy	Vietnam	Da Nang	Son Tra	Tho Quang	16.1275	108.27	255	22/10/2017
Aves	Passeriformes	Muscicapidae	Muscicapa dauurica	Asian brown flycatcher	Le Duy	Vietnam	Da Nang	Son Tra	Tho Quang	16.127	108.273	190	20/10/2017
Aves	Passeriformes	Muscicapidae	Muscicapa dauurica	Asian brown flycatcher	Le Duy	Vietnam	Da Nang	Son Tra	Tho Quang	16.1048	108.255	9	20/10/2017
Aves	Passeriformes	Muscicapidae	Muscicapa dauurica	Asian brown flycatcher	Le Duy	Vietnam	Da Nang	Son Tra	Tho Quang	16.1071	108.26	10	20/10/2017
Aves	Passeriformes	Muscicapidae	Muscicapa griseisticta	Grey-streaked flycatcher	Le Duy	Vietnam	Da Nang	Son Tra	Tho Quang	16.1351	108.26	393	22/10/2016
Aves	Passeriformes	Muscicapidae	Muscicapa griseisticta	Grey-streaked flycatcher	Le Duy	Vietnam	Da Nang	Son Tra	Tho Quang	16.1094	108.308	82.33	22/10/2016
Aves	Passeriformes	Muscicapidae	Muscicapa griseisticta	Grey-streaked flycatcher	Le Duy	Vietnam	Da Nang	Son Tra	Tho Quang	16.1062	108.254	93.87	22/10/2016
Aves	Passeriformes	Muscicapidae	Muscicapa griseisticta	Grey-streaked flycatcher	Le Duy	Vietnam	Da Nang	Son Tra	Tho Quang	16.1314	108.258	504.83	22/10/2016
Aves	Passeriformes	Muscicapidae	Muscicapa griseisticta	Grey-streaked flycatcher	Le Duy	Vietnam	Da Nang	Son Tra	Tho Quang	16.1303	108.242	441.86	22/10/2016
Aves	Passeriformes	Muscicapidae	Muscicapa griseisticta	Grey-streaked flycatcher	Le Duy	Vietnam	Da Nang	Son Tra	Tho Quang	16.1411	108.235	156.83	22/10/2016
Aves	Passeriformes	Muscicapidae	Muscicapa griseisticta	Grey-streaked flycatcher	Le Duy	Vietnam	Da Nang	Son Tra	Tho Quang	16.1355	108.248	529	21/10/2017
Aves	Passeriformes	Muscicapidae	Phoenicurus auroreu	Daurian redstart	Le Duy	Vietnam	Da Nang	Son Tra	Tho Quang	16.1352	108.25996	393	21/10/2017
Aves	Passeriformes	Muscicapidae	Saxicola maurus	Common stonechat	Le Duy	Vietnam	Da Nang	Son Tra	Tho Quang	16.108	108.246	24	19/10/2016
Aves	Passeriformes	Muscicapidae	Saxicola maurus	Common stonechat	Le Duy	Vietnam	Da Nang	Son Tra	Tho Quang	16.1128	108.248	100.11	29/5/2016
Aves	Passeriformes	Muscicapidae	Saxicola maurus	Common stonechat	Le Duy	Vietnam	Da Nang	Son Tra	Tho Quang	16.1523	108.245	82.81	19/10/2016
Aves	Passeriformes	Muscicapidae	Saxicola maurus	Common stonechat	Le Duy	Vietnam	Da Nang	Son Tra	Tho Quang	16.1008	108.25	14	8/10/2017
Aves	Passeriformes	Muscicapidae	Saxicola maurus	Common stonechat	Le Duy	Vietnam	Da Nang	Son Tra	Tho Quang	16.1029	108.251	10	14/10/2017
Aves	Passeriformes	Muscicapidae	Saxicola maurus	Common stonechat	Le Duy	Vietnam	Da Nang	Son Tra	Tho Quang	16.1022	108.265	15	20/10/2017
Aves	Passeriformes	Muscicapidae	Saxicola maurus	Common stonechat	Le Duy	Vietnam	Da Nang	Son Tra	Tho Quang	16.1153	108.315	92	20/10/2017
Aves	Passeriformes	Pittidae	Pitta nympha	Fairy pitta	Le Duy	Vietnam	Da Nang	Son Tra	Tho Quang	16.1276	108.264	441	2/6/2016
Aves	Passeriformes	Pittidae	Pitta nympha	Fairy pitta	Le Duy	Vietnam	Da Nang	Son Tra	Tho Quang	16.1127	108.248	98.67	2/6/2016
Aves	Passeriformes	Pittidae	Pitta nympha	Fairy pitta	Le Duy	Vietnam	Da Nang	Son Tra	Tho Quang	16.1074	108.308	77	11/10/2017
Aves	Passeriformes	Sturnidae	Acridotheres tristis	Common myna	Le Duy	Vietnam	Da Nang	Son Tra	Tho Quang	16.1321	108.232	180	28/5/2016
Aves	Passeriformes	Sturnidae	Acridotheres tristis	Common myna	Le Duy	Vietnam	Da Nang	Son Tra	Tho Quang	16.109	108.308	81.37	27/5/2016
Aves	Passeriformes	Sturnidae	Acridotheres tristis	Common myna	Le Duy	Vietnam	Da Nang	Son Tra	Tho Quang	16.1066	108.299	23	23/10/2017
Aves	Passeriformes	Turdidae	Zoothera citrina	Orange-headed thrush	Le Duy	Vietnam	Da Nang	Son Tra	Tho Quang	16.1416	108.258	324	2/6/2016
Aves	Passeriformes	Turdidae	Zoothera citrina	Orange-headed thrush	Le Duy	Vietnam	Da Nang	Son Tra	Tho Quang	16.1103	108.306	218.84	2/6/2016
Aves	Passeriformes	Turdidae	Zoothera citrina	Orange-headed thrush	Le Duy	Vietnam	Da Nang	Son Tra	Tho Quang	16.1065	108.25323	33	23/10/2017
Aves	Piciformes	Megalaimidae	Psilopogon faiostrictus	Green-eared barbet	Le Duy	Vietnam	Da Nang	Son Tra	Tho Quang	16.1146	108.288	456.28	19/10/2016
Aves	Piciformes	Megalaimidae	Psilopogon faiostrictus	Green-eared barbet	Le Duy	Vietnam	Da Nang	Son Tra	Tho Quang	16.1274	108.242	420	19/10/2016
Aves	Piciformes	Megalaimidae	Psilopogon faiostrictus	Green-eared barbet	Le Duy	Vietnam	Da Nang	Son Tra	Tho Quang	16.1152	108.307	174	6/10/2017
Aves	Piciformes	Megalaimidae	Psilopogon faiostrictus	Green-eared barbet	Le Duy	Vietnam	Da Nang	Son Tra	Tho Quang	16.1302	108.26238	429	7/10/2017
Aves	Piciformes	Megalaimidae	Psilopogon faiostrictus	Green-eared barbet	Le Duy	Vietnam	Da Nang	Son Tra	Tho Quang	16.1351	108.25978	392	6/10/2017
Aves	Piciformes	Megalaimidae	Psilopogon faiostrictus	Green-eared barbet	Le Duy	Vietnam	Da Nang	Son Tra	Tho Quang	16.1185	108.24881	271	22/10/2017
Aves	Piciformes	Picidae	Picus chlorolophus	Lesser yellownape	Le Duy	Vietnam	Da Nang	Son Tra	Tho Quang	16.152	108.245	103	2/6/2016
Aves	Piciformes	Picidae	Picus chlorolophus	Lesser yellownape	Le Duy	Vietnam	Da Nang	Son Tra	Tho Quang	16.1177	108.274	581.25	2/6/2016
Aves	Piciformes	Picidae	Picus chlorolophus	Lesser yellownape	Le Duy	Vietnam	Da Nang	Son Tra	Tho Quang	16.1239	108.248	337	21/10/2017
Aves	Psittaciformes	Psittacidae	Psittacula alexandri	Red-breasted parakeet	Le Duy	Vietnam	Da Nang	Son Tra	Tho Quang	16.134	108.29	82	11/10/2017
Aves	Strigiformes	Strigidae	Ninox scutulata	Brown boobook	Le Duy	Vietnam	Da Nang	Son Tra	Tho Quang	16.1114	108.245	25	1/6/2016
Aves	Strigiformes	Strigidae	Ninox scutulata	Brown boobook	Le Duy	Vietnam	Da Nang	Son Tra	Tho Quang	16.1129	108.248	101.08	1/6/2016
Aves	Strigiformes	Strigidae	Ninox scutulata	Brown boobook	Le Duy	Vietnam	Da Nang	Son Tra	Tho Quang	16.1298	108.26	511	18/10/2017
Aves	Strigiformes	Strigidae	Otus bakkamoena	Indian scops-owl	Le Duy	Vietnam	Da Nang	Son Tra	Tho Quang	16.1045	108.301	31	9/10/2017
Aves	Strigiformes	Strigidae	Otus bakkamoena	Indian scops-owl	Le Duy	Vietnam	Da Nang	Son Tra	Tho Quang	16.1221	108.329	176	11/10/2017
Aves	Strigiformes	Strigidae	Otus bakkamoena	Indian scops-owl	Le Duy	Vietnam	Da Nang	Son Tra	Tho Quang	16.1248	108.295	165	18/10/2017
Aves	Upupiformes	Upupidae	Upupa epops	Common hoopoe	Le Duy	Vietnam	Da Nang	Son Tra	Tho Quang	16.1268	108.245	384	30/5/2016
Aves	Upupiformes	Upupidae	Upupa epops	Common hoopoe	Le Duy	Vietnam	Da Nang	Son Tra	Tho Quang	16.1146	108.288	455.8	17/10/2016
Aves	Upupiformes	Upupidae	Upupa epops	Common hoopoe	Le Duy	Vietnam	Da Nang	Son Tra	Tho Quang	16.1313	108.262	397.16	30/5/2016
Aves	Upupiformes	Upupidae	Upupa epops	Common hoopoe	Le Duy	Vietnam	Da Nang	Son Tra	Tho Quang	16.1257	108.26569	467	6/10/2017
Aves	Upupiformes	Upupidae	Upupa epops	Common hoopoe	Le Duy	Vietnam	Da Nang	Son Tra	Tho Quang	16.1281	108.26338	444	6/10/2017
Reptilia	Squamata	Agamidae	Calotes bachae	Bach lizard	Hoang Quoc Huy	Vietnam	Da Nang	Son Tra	Tho Quang	16.1035	108.272	28	30/6/2017
Reptilia	Squamata	Agamidae	Calotes versicolor	Oriental garden lizard	Hoang Quoc Huy	Vietnam	Da Nang	Son Tra	Tho Quang	16.1002	108.274	46	10/1/2016
Reptilia	Squamata	Agamidae	Calotes versicolor	Oriental garden lizard	Hoang Quoc Huy	Vietnam	Da Nang	Son Tra	Tho Quang	16.1013	108.281	31	25/2/2016
Reptilia	Squamata	Agamidae	Calotes versicolor	Oriental garden lizard	Hoang Quoc Huy	Vietnam	Da Nang	Son Tra	Tho Quang	16.1063	108.299	34	18/5/2016
Reptilia	Squamata	Agamidae	Calotes versicolor	Oriental garden lizard	Hoang Quoc Huy	Vietnam	Da Nang	Son Tra	Tho Quang	16.1064	108.246	11	27/5/2017
Reptilia	Squamata	Agamidae	Calotes versicolor	Oriental garden lizard	Hoang Quoc Huy	Vietnam	Da Nang	Son Tra	Tho Quang	16.1276	108.227	175	30/5/2017
Reptilia	Squamata	Agamidae	Calotes versicolor	Oriental garden lizard	Hoang Quoc Huy	Vietnam	Da Nang	Son Tra	Tho Quang	16.1268	108.246	376	13/6/2017
Reptilia	Squamata	Agamidae	Calotes versicolor	Oriental garden lizard	Hoang Quoc Huy	Vietnam	Da Nang	Son Tra	Tho Quang	16.1269	108.246	376	13/6/2017
Reptilia	Squamata	Agamidae	Calotes versicolor	Oriental garden lizard	Hoang Quoc Huy	Vietnam	Da Nang	Son Tra	Tho Quang	16.135	108.252	469	15/6/2017
Reptilia	Squamata	Agamidae	Calotes versicolor	Oriental garden lizard	Hoang Quoc Huy	Vietnam	Da Nang	Son Tra	Tho Quang	16.1277	108.227	175	22/6/2017
Reptilia	Squamata	Agamidae	Calotes versicolor	Oriental garden lizard	Hoang Quoc Huy	Vietnam	Da Nang	Son Tra	Tho Quang	16.1275	108.227	175	22/6/2017
Reptilia	Squamata	Agamidae	Calotes versicolor	Oriental garden lizard	Hoang Quoc Huy	Vietnam	Da Nang	Son Tra	Tho Quang	16.109	108.262	22	29/6/2017
Reptilia	Squamata	Agamidae	Calotes versicolor	Oriental garden lizard	Hoang Quoc Huy	Vietnam	Da Nang	Son Tra	Tho Quang	16.1074	108.261	7	30/6/2017
Reptilia	Squamata	Agamidae	Calotes versicolor	Oriental garden lizard	Hoang Quoc Huy	Vietnam	Da Nang	Son Tra	Tho Quang	16.1085	108.261	12	30/6/2017
Reptilia	Squamata	Agamidae	Calotes versicolor	Oriental garden lizard	Hoang Quoc Huy	Vietnam	Da Nang	Son Tra	Tho Quang	16.1065	108.262	6	30/6/2017
Reptilia	Squamata	Agamidae	Physignathus cocincinus	Asian water dragon	Hoang Quoc Huy	Vietnam	Da Nang	Son Tra	Tho Quang	16.1191	108.238	56	12/6/2017
Reptilia	Squamata	Agamidae	Physignathus cocincinus	Asian water dragon	Hoang Quoc Huy	Vietnam	Da Nang	Son Tra	Tho Quang	16.1192	108.238	56	12/6/2017
Reptilia	Squamata	Agamidae	Physignathus cocincinus	Asian water dragon	Hoang Quoc Huy	Vietnam	Da Nang	Son Tra	Tho Quang	16.1298	108.278	111	14/6/2017
Reptilia	Squamata	Agamidae	Physignathus cocincinus	Asian water dragon	Hoang Quoc Huy	Vietnam	Da Nang	Son Tra	Tho Quang	16.1298	108.278	111	14/6/2017
Reptilia	Squamata	Agamidae	Physignathus cocincinus	Asian water dragon	Hoang Quoc Huy	Vietnam	Da Nang	Son Tra	Tho Quang	16.1109	108.263	72	29/6/2017
Reptilia	Squamata	Agamidae	Physignathus cocincinus	Asian water dragon	Hoang Quoc Huy	Vietnam	Da Nang	Son Tra	Tho Quang	16.1088	108.262	22	29/6/2017
Reptilia	Squamata	Agamidae	Physignathus cocincinus	Asian water dragon	Hoang Quoc Huy	Vietnam	Da Nang	Son Tra	Tho Quang	16.1091	108.262	22	29/6/2017
Reptilia	Squamata	Agamidae	Physignathus cocincinus	Asian water dragon	Hoang Quoc Huy	Vietnam	Da Nang	Son Tra	Tho Quang	16.1483	108.244	64	14/7/2017
Reptilia	Squamata	Agamidae	Physignathus cocincinus	Asian water dragon	Hoang Quoc Huy	Vietnam	Da Nang	Son Tra	Tho Quang	16.1483	108.244	64	14/7/2017
Reptilia	Squamata	Agamidae	Physignathus cocincinus	Asian water dragon	Hoang Quoc Huy	Vietnam	Da Nang	Son Tra	Tho Quang	16.1485	108.244	64	14/7/2017
Reptilia	Squamata	Agamidae	Physignathus cocincinus	Asian water dragon	Hoang Quoc Huy	Vietnam	Da Nang	Son Tra	Tho Quang	16.1308	108.265	330	19/7/2017
Reptilia	Squamata	Agamidae	Physignathus cocincinus	Asian water dragon	Hoang Quoc Huy	Vietnam	Da Nang	Son Tra	Tho Quang	16.1308	108.265	343	19/7/2017
Reptilia	Squamata	Agamidae	Physignathus cocincinus	Asian water dragon	Hoang Quoc Huy	Vietnam	Da Nang	Son Tra	Tho Quang	16.1309	108.265	330	19/7/2017
Reptilia	Squamata	Agamidae	Physignathus cocincinus	Asian water dragon	Hoang Quoc Huy	Vietnam	Da Nang	Son Tra	Tho Quang	16.1308	108.265	330	19/7/2017
Reptilia	Squamata	Agamidae	Physignathus cocincinus	Asian water dragon	Hoang Quoc Huy	Vietnam	Da Nang	Son Tra	Tho Quang	16.1308	108.265	330	19/7/2017
Reptilia	Squamata	Agamidae	Physignathus cocincinus	Asian water dragon	Hoang Quoc Huy	Vietnam	Da Nang	Son Tra	Tho Quang	16.1308	108.265	330	19/7/2017
Reptilia	Squamata	Agamidae	Physignathus cocincinus	Asian water dragon	Hoang Quoc Huy	Vietnam	Da Nang	Son Tra	Tho Quang	16.1094	108.262	26	5/8/2017
Reptilia	Squamata	Agamidae	Physignathus cocincinus	Asian water dragon	Hoang Quoc Huy	Vietnam	Da Nang	Son Tra	Tho Quang	16.1114	108.263	97	5/8/2017
Reptilia	Squamata	Agamidae	Physignathus cocincinus	Asian water dragon	Hoang Quoc Huy	Vietnam	Da Nang	Son Tra	Tho Quang	16.1111	108.263	85	5/8/2017
Reptilia	Squamata	Agamidae	Physignathus cocincinus	Asian water dragon	Hoang Quoc Huy	Vietnam	Da Nang	Son Tra	Tho Quang	16.1102	108.263	49	5/8/2017
Reptilia	Squamata	Agamidae	Physignathus cocincinus	Asian water dragon	Hoang Quoc Huy	Vietnam	Da Nang	Son Tra	Tho Quang	16.1096	108.262	26	5/8/2017
Reptilia	Squamata	Agamidae	Physignathus cocincinus	Asian water dragon	Hoang Quoc Huy	Vietnam	Da Nang	Son Tra	Tho Quang	16.1298	108.233	248	28/9/2017
Reptilia	Squamata	Colubridae	Coelognathus radiatus	Radiated ratsnake	Hoang Quoc Huy	Vietnam	Da Nang	Son Tra	Tho Quang	16.1069	108.263	12	20/7/2017
Reptilia	Squamata	Colubridae	Lycodon capucinus	Indian wolf snake	Hoang Quoc Huy	Vietnam	Da Nang	Son Tra	Tho Quang	16.1305	108.278	91	14/6/2017
Reptilia	Squamata	Colubridae	Ptyas korros	Indochinse rat snake	Hoang Quoc Huy	Vietnam	Da Nang	Son Tra	Tho Quang	16.1094	108.259	11	30/6/2017
Reptilia	Squamata	Colubridae	Rhabdophis subminiatus	Red-necked keelback	Hoang Quoc Huy	Vietnam	Da Nang	Son Tra	Tho Quang	16.0992	108.28	74	17/2/2016
Reptilia	Squamata	Colubridae	Rhabdophis subminiatus	Red-necked keelback	Hoang Quoc Huy	Vietnam	Da Nang	Son Tra	Tho Quang	16.1094	108.259	11	30/6/2017
Reptilia	Squamata	Gekkonidae	Hemidactylus frenatus	Common house gecko	Hoang Quoc Huy	Vietnam	Da Nang	Son Tra	Tho Quang	16.114	108.285	478	18/3/2016
Reptilia	Squamata	Gekkonidae	Hemidactylus frenatus	Common house gecko	Hoang Quoc Huy	Vietnam	Da Nang	Son Tra	Tho Quang	16.1021	108.304	72	23/5/2016
Reptilia	Squamata	Gekkonidae	Hemidactylus frenatus	Common house gecko	Hoang Quoc Huy	Vietnam	Da Nang	Son Tra	Tho Quang	16.1009	108.281	57	29/4/2017
Reptilia	Squamata	Gekkonidae	Hemidactylus platyurus	Flat-tailed house gecko	Hoang Quoc Huy	Vietnam	Da Nang	Son Tra	Tho Quang	16.1144	108.287	435	16/3/2016
Reptilia	Squamata	Gekkonidae	Hemidactylus platyurus	Flat-tailed house gecko	Hoang Quoc Huy	Vietnam	Da Nang	Son Tra	Tho Quang	16.1333	108.279	88	16/5/2016
Reptilia	Squamata	Gekkonidae	Hemidactylus platyurus	Flat-tailed house gecko	Hoang Quoc Huy	Vietnam	Da Nang	Son Tra	Tho Quang	16.114	108.285	478	16/5/2016
Reptilia	Squamata	Agamidae	Acanthosaura lepidogaster	Scale-bellied tree lizard	Hoang Quoc Huy	Vietnam	Da Nang	Son Tra	Tho Quang	16.1173	108.289	542	17/2/2017
Reptilia	Squamata	Agamidae	Acanthosaura lepidogaster	Scale-bellied tree lizard	Hoang Quoc Huy	Vietnam	Da Nang	Son Tra	Tho Quang	16.135	108.252	469	15/6/2017
Reptilia	Squamata	Agamidae	Acanthosaura lepidogaster	Scale-bellied tree lizard	Hoang Quoc Huy	Vietnam	Da Nang	Son Tra	Tho Quang	16.1283	108.268	291	19/7/2017
Reptilia	Squamata	Agamidae	Acanthosaura lepidogaster	Scale-bellied tree lizard	Hoang Quoc Huy	Vietnam	Da Nang	Son Tra	Tho Quang	16.1277	108.265	404	19/7/2017
Reptilia	Squamata	Agamidae	Acanthosaura lepidogaster	Scale-bellied tree lizard	Hoang Quoc Huy	Vietnam	Da Nang	Son Tra	Tho Quang	16.1302	108.265	347	20/7/2017
Reptilia	Squamata	Colubridae	Ahaetulla prasina	Oriental whip snake	Hoang Quoc Huy	Vietnam	Da Nang	Son Tra	Tho Quang	16.1364	108.284	63	19/5/2017
Reptilia	Squamata	Colubridae	Ahaetulla prasina	Oriental whip snake	Hoang Quoc Huy	Vietnam	Da Nang	Son Tra	Tho Quang	16.1266	108.273	199	15/6/2017
Reptilia	Squamata	Colubridae	Ahaetulla prasina	Oriental whip snake	Hoang Quoc Huy	Vietnam	Da Nang	Son Tra	Tho Quang	16.1267	108.273	199	15/6/2017
Reptilia	Squamata	Colubridae	Ahaetulla prasina	Oriental whip snake	Hoang Quoc Huy	Vietnam	Da Nang	Son Tra	Tho Quang	16.136	108.251	458	15/6/2017
Reptilia	Squamata	Colubridae	Ahaetulla prasina	Oriental whip snake	Hoang Quoc Huy	Vietnam	Da Nang	Son Tra	Tho Quang	16.1113	108.263	97	29/6/2017
Reptilia	Squamata	Colubridae	Ahaetulla prasina	Oriental whip snake	Hoang Quoc Huy	Vietnam	Da Nang	Son Tra	Tho Quang	16.1093	108.262	22	29/6/2017
Reptilia	Squamata	Colubridae	Ahaetulla prasina	Oriental whip snake	Hoang Quoc Huy	Vietnam	Da Nang	Son Tra	Tho Quang	16.1298	108.278	111	27/9/2017
Reptilia	Squamata	Colubridae	Ahaetulla prasina	Oriental whip snake	Hoang Quoc Huy	Vietnam	Da Nang	Son Tra	Tho Quang	16.1299	108.278	111	27/9/2017
Reptilia	Squamata	Colubridae	Ahaetulla prasina	Oriental whip snake	Hoang Quoc Huy	Vietnam	Da Nang	Son Tra	Tho Quang	16.13	108.233	248	28/9/2017
Reptilia	Squamata	Colubridae	Boiga guangxiensis	Guangxi cat snake	Hoang Quoc Huy	Vietnam	Da Nang	Son Tra	Tho Quang	16.1284	108.278	161	14/6/2017
Reptilia	Squamata	Colubridae	Boiga guangxiensis	Guangxi cat snake	Hoang Quoc Huy	Vietnam	Da Nang	Son Tra	Tho Quang	16.13	108.275	127	17/6/2017
Reptilia	Squamata	Colubridae	Chrysopelea ornata	Golden flying snake	Hoang Quoc Huy	Vietnam	Da Nang	Son Tra	Tho Quang	16.1158	108.308	112	17/5/2016
Reptilia	Squamata	Elapidae	Bungarus candidus	Malayan krait	Hoang Quoc Huy	Vietnam	Da Nang	Son Tra	Tho Quang	16.1357	108.251	459	15/6/2017
Reptilia	Squamata	Elapidae	Naja atra	Chinese cobra	Hoang Quoc Huy	Vietnam	Da Nang	Son Tra	Tho Quang	16.1297	108.228	153	31/8/2017
Reptilia	Squamata	Elapidae	Ophiophagus hannah	King cobra	Hoang Quoc Huy	Vietnam	Da Nang	Son Tra	Tho Quang	16.1485	108.244	64	31/8/2017
Reptilia	Squamata	Gekkonidae	Cyrtodactylus pseudoquadrivirgatus	Pretended four-stripped forest gecko	Hoang Quoc Huy	Vietnam	Da Nang	Son Tra	Tho Quang	16.1284	108.246	433	12/6/2017
Reptilia	Squamata	Gekkonidae	Cyrtodactylus pseudoquadrivirgatus	Pretended four-stripped forest gecko	Hoang Quoc Huy	Vietnam	Da Nang	Son Tra	Tho Quang	16.1195	108.238	56	12/6/2017
Reptilia	Squamata	Gekkonidae	Cyrtodactylus pseudoquadrivirgatus	Pretended four-stripped forest gecko	Hoang Quoc Huy	Vietnam	Da Nang	Son Tra	Tho Quang	16.1274	108.246	419	13/6/2017
Reptilia	Squamata	Gekkonidae	Cyrtodactylus pseudoquadrivirgatus	Pretended four-stripped forest gecko	Hoang Quoc Huy	Vietnam	Da Nang	Son Tra	Tho Quang	16.1284	108.246	91	13/6/2017
Reptilia	Squamata	Gekkonidae	Cyrtodactylus pseudoquadrivirgatus	Pretended four-stripped forest gecko	Hoang Quoc Huy	Vietnam	Da Nang	Son Tra	Tho Quang	16.1274	108.246	248	13/6/2017
Reptilia	Squamata	Gekkonidae	Cyrtodactylus pseudoquadrivirgatus	Pretended four-stripped forest gecko	Hoang Quoc Huy	Vietnam	Da Nang	Son Tra	Tho Quang	16.1276	108.246	419	13/6/2017
Reptilia	Squamata	Gekkonidae	Cyrtodactylus pseudoquadrivirgatus	Pretended four-stripped forest gecko	Hoang Quoc Huy	Vietnam	Da Nang	Son Tra	Tho Quang	16.1302	108.278	111	14/6/2017
Reptilia	Squamata	Gekkonidae	Cyrtodactylus pseudoquadrivirgatus	Pretended four-stripped forest gecko	Hoang Quoc Huy	Vietnam	Da Nang	Son Tra	Tho Quang	16.1293	108.278	138	14/6/2017
Reptilia	Squamata	Gekkonidae	Cyrtodactylus pseudoquadrivirgatus	Pretended four-stripped forest gecko	Hoang Quoc Huy	Vietnam	Da Nang	Son Tra	Tho Quang	16.1303	108.278	111	14/6/2017
Reptilia	Squamata	Gekkonidae	Cyrtodactylus pseudoquadrivirgatus	Pretended four-stripped forest gecko	Hoang Quoc Huy	Vietnam	Da Nang	Son Tra	Tho Quang	16.1305	108.278	307	14/6/2017
Reptilia	Squamata	Gekkonidae	Cyrtodactylus pseudoquadrivirgatus	Pretended four-stripped forest gecko	Hoang Quoc Huy	Vietnam	Da Nang	Son Tra	Tho Quang	16.1267	108.273	199	15/6/2017
Reptilia	Squamata	Gekkonidae	Cyrtodactylus pseudoquadrivirgatus	Pretended four-stripped forest gecko	Hoang Quoc Huy	Vietnam	Da Nang	Son Tra	Tho Quang	16.1254	108.273	251	15/6/2017
Reptilia	Squamata	Gekkonidae	Cyrtodactylus pseudoquadrivirgatus	Pretended four-stripped forest gecko	Hoang Quoc Huy	Vietnam	Da Nang	Son Tra	Tho Quang	16.1354	108.252	459	15/6/2017
Reptilia	Squamata	Gekkonidae	Cyrtodactylus pseudoquadrivirgatus	Pretended four-stripped forest gecko	Hoang Quoc Huy	Vietnam	Da Nang	Son Tra	Tho Quang	16.1114	108.263	97	29/6/2017
Reptilia	Squamata	Gekkonidae	Cyrtodactylus pseudoquadrivirgatus	Pretended four-stripped forest gecko	Hoang Quoc Huy	Vietnam	Da Nang	Son Tra	Tho Quang	16.13	108.233	419	17/7/2017
Reptilia	Squamata	Gekkonidae	Cyrtodactylus pseudoquadrivirgatus	Pretended four-stripped forest gecko	Hoang Quoc Huy	Vietnam	Da Nang	Son Tra	Tho Quang	16.1316	108.265	330	19/7/2017
Reptilia	Squamata	Gekkonidae	Cyrtodactylus pseudoquadrivirgatus	Pretended four-stripped forest gecko	Hoang Quoc Huy	Vietnam	Da Nang	Son Tra	Tho Quang	16.1311	108.265	440	19/7/2017
Reptilia	Squamata	Gekkonidae	Cyrtodactylus pseudoquadrivirgatus	Pretended four-stripped forest gecko	Hoang Quoc Huy	Vietnam	Da Nang	Son Tra	Tho Quang	16.1294	108.265	364	19/7/2017
Reptilia	Squamata	Gekkonidae	Cyrtodactylus pseudoquadrivirgatus	Pretended four-stripped forest gecko	Hoang Quoc Huy	Vietnam	Da Nang	Son Tra	Tho Quang	16.1318	108.265	307	19/7/2017
Reptilia	Squamata	Gekkonidae	Cyrtodactylus pseudoquadrivirgatus	Pretended four-stripped forest gecko	Hoang Quoc Huy	Vietnam	Da Nang	Son Tra	Tho Quang	16.1306	108.265	330	19/7/2017
Reptilia	Squamata	Gekkonidae	Cyrtodactylus pseudoquadrivirgatus	Pretended four-stripped forest gecko	Hoang Quoc Huy	Vietnam	Da Nang	Son Tra	Tho Quang	16.1304	108.265	347	19/7/2017
Reptilia	Squamata	Gekkonidae	Cyrtodactylus pseudoquadrivirgatus	Pretended four-stripped forest gecko	Hoang Quoc Huy	Vietnam	Da Nang	Son Tra	Tho Quang	16.1288	108.265	364	19/7/2017
Reptilia	Squamata	Gekkonidae	Cyrtodactylus pseudoquadrivirgatus	Pretended four-stripped forest gecko	Hoang Quoc Huy	Vietnam	Da Nang	Son Tra	Tho Quang	16.1308	108.265	330	19/7/2017
Reptilia	Squamata	Gekkonidae	Cyrtodactylus pseudoquadrivirgatus	Pretended four-stripped forest gecko	Hoang Quoc Huy	Vietnam	Da Nang	Son Tra	Tho Quang	16.1296	108.265	364	19/7/2017
Reptilia	Squamata	Gekkonidae	Cyrtodactylus pseudoquadrivirgatus	Pretended four-stripped forest gecko	Hoang Quoc Huy	Vietnam	Da Nang	Son Tra	Tho Quang	16.1306	108.265	330	19/7/2017
Reptilia	Squamata	Gekkonidae	Cyrtodactylus pseudoquadrivirgatus	Pretended four-stripped forest gecko	Hoang Quoc Huy	Vietnam	Da Nang	Son Tra	Tho Quang	16.1309	108.265	330	19/7/2017
Reptilia	Squamata	Gekkonidae	Cyrtodactylus pseudoquadrivirgatus	Pretended four-stripped forest gecko	Hoang Quoc Huy	Vietnam	Da Nang	Son Tra	Tho Quang	16.1317	108.265	307	19/7/2017
Reptilia	Squamata	Gekkonidae	Cyrtodactylus pseudoquadrivirgatus	Pretended four-stripped forest gecko	Hoang Quoc Huy	Vietnam	Da Nang	Son Tra	Tho Quang	16.1113	108.263	97	5/8/2017
Reptilia	Squamata	Gekkonidae	Gekko gecko	Gecko	Hoang Quoc Huy	Vietnam	Da Nang	Son Tra	Tho Quang	16.1535	108.247	127	18/2/2016
Reptilia	Squamata	Gekkonidae	Gekko gecko	Gecko	Hoang Quoc Huy	Vietnam	Da Nang	Son Tra	Tho Quang	16.1007	108.269	25	20/7/2017
Reptilia	Squamata	Phythonidae	Malayopython reticulatus	Reticulated python	Hoang Quoc Huy	Vietnam	Da Nang	Son Tra	Tho Quang	16.1382	108.258	390	19/4/2017
Reptilia	Squamata	Phythonidae	Malayopython reticulatus	Reticulated python	Hoang Quoc Huy	Vietnam	Da Nang	Son Tra	Tho Quang	16.1236	108.226	126	28/9/2017
Reptilia	Squamata	Scincidae	Eutropis longicaudata	Long-tailed mabuya	Hoang Quoc Huy	Vietnam	Da Nang	Son Tra	Tho Quang	16.1059	108.252	9	28/4/2017
Reptilia	Squamata	Scincidae	Eutropis longicaudata	Long-tailed mabuya	Hoang Quoc Huy	Vietnam	Da Nang	Son Tra	Tho Quang	16.1014	108.27	38	29/4/2017
Reptilia	Squamata	Scincidae	Eutropis longicaudata	Long-tailed mabuya	Hoang Quoc Huy	Vietnam	Da Nang	Son Tra	Tho Quang	16.0984	108.304	86	8/5/2017
Reptilia	Squamata	Scincidae	Eutropis longicaudata	Long-tailed mabuya	Hoang Quoc Huy	Vietnam	Da Nang	Son Tra	Tho Quang	16.1088	108.262	22	29/6/2017
Reptilia	Squamata	Scincidae	Eutropis longicaudata	Long-tailed mabuya	Hoang Quoc Huy	Vietnam	Da Nang	Son Tra	Tho Quang	16.1043	108.263	4	30/6/2017
Reptilia	Squamata	Scincidae	Eutropis longicaudata	Long-tailed mabuya	Hoang Quoc Huy	Vietnam	Da Nang	Son Tra	Tho Quang	16.1027	108.264	9	30/6/2017
Reptilia	Squamata	Scincidae	Eutropis macularia	Bronze mabuya	Hoang Quoc Huy	Vietnam	Da Nang	Son Tra	Tho Quang	16.116	108.283	475	22/3/2016
Reptilia	Squamata	Scincidae	Eutropis macularia	Bronze mabuya	Hoang Quoc Huy	Vietnam	Da Nang	Son Tra	Tho Quang	16.1156	108.294	409	17/5/2016
Reptilia	Squamata	Scincidae	Eutropis macularia	Bronze mabuya	Hoang Quoc Huy	Vietnam	Da Nang	Son Tra	Tho Quang	16.1297	108.276	121	17/6/2017
Reptilia	Squamata	Scincidae	Eutropis macularia	Bronze mabuya	Hoang Quoc Huy	Vietnam	Da Nang	Son Tra	Tho Quang	16.1287	108.277	178	17/6/2017
Reptilia	Squamata	Scincidae	Eutropis macularia	Bronze mabuya	Hoang Quoc Huy	Vietnam	Da Nang	Son Tra	Tho Quang	16.1362	108.251	458	23/6/2017
Reptilia	Squamata	Scincidae	Eutropis macularia	Bronze mabuya	Hoang Quoc Huy	Vietnam	Da Nang	Son Tra	Tho Quang	16.1259	108.246	361	23/6/2017
Reptilia	Squamata	Scincidae	Eutropis macularia	Bronze mabuya	Hoang Quoc Huy	Vietnam	Da Nang	Son Tra	Tho Quang	16.1258	108.246	361	23/6/2017
Reptilia	Squamata	Scincidae	Eutropis macularia	Bronze mabuya	Hoang Quoc Huy	Vietnam	Da Nang	Son Tra	Tho Quang	16.1257	108.247	377	23/6/2017
Reptilia	Squamata	Scincidae	Eutropis macularia	Bronze mabuya	Hoang Quoc Huy	Vietnam	Da Nang	Son Tra	Tho Quang	16.1112	108.263	72	29/6/2017
Reptilia	Squamata	Scincidae	Eutropis macularia	Bronze mabuya	Hoang Quoc Huy	Vietnam	Da Nang	Son Tra	Tho Quang	16.1097	108.263	49	29/6/2017
Reptilia	Squamata	Scincidae	Eutropis macularia	Bronze mabuya	Hoang Quoc Huy	Vietnam	Da Nang	Son Tra	Tho Quang	16.1093	108.262	22	29/6/2017
Reptilia	Squamata	Scincidae	Eutropis multifasciata	Commn sunk skink	Hoang Quoc Huy	Vietnam	Da Nang	Son Tra	Tho Quang	16.1343	108.289	80	19/5/2016
Reptilia	Squamata	Scincidae	Eutropis multifasciata	Commn sunk skink	Hoang Quoc Huy	Vietnam	Da Nang	Son Tra	Tho Quang	16.1144	108.238	17	25/4/2017
Reptilia	Squamata	Scincidae	Eutropis multifasciata	Commn sunk skink	Hoang Quoc Huy	Vietnam	Da Nang	Son Tra	Tho Quang	16.149	108.244	62	22/6/2017
Reptilia	Squamata	Scincidae	Eutropis multifasciata	Commn sunk skink	Hoang Quoc Huy	Vietnam	Da Nang	Son Tra	Tho Quang	16.1258	108.246	377	23/6/2017
Reptilia	Squamata	Scincidae	Tropidophorus cocincinensis	Cochinchinse water skink	Hoang Quoc Huy	Vietnam	Da Nang	Son Tra	Tho Quang	16.1208	108.237	92	12/6/2017
Reptilia	Squamata	Scincidae	Tropidophorus cocincinensis	Cochinchinse water skink	Hoang Quoc Huy	Vietnam	Da Nang	Son Tra	Tho Quang	16.1208	108.237	92	12/6/2017
Reptilia	Squamata	Scincidae	Tropidophorus cocincinensis	Cochinchinse water skink	Hoang Quoc Huy	Vietnam	Da Nang	Son Tra	Tho Quang	16.1208	108.237	92	12/6/2017
Reptilia	Squamata	Scincidae	Tropidophorus cocincinensis	Cochinchinse water skink	Hoang Quoc Huy	Vietnam	Da Nang	Son Tra	Tho Quang	16.1299	108.278	111	14/6/2017
Reptilia	Squamata	Scincidae	Tropidophorus cocincinensis	Cochinchinse water skink	Hoang Quoc Huy	Vietnam	Da Nang	Son Tra	Tho Quang	16.1266	108.273	199	15/6/2017
Reptilia	Squamata	Scincidae	Tropidophorus cocincinensis	Cochinchinse water skink	Hoang Quoc Huy	Vietnam	Da Nang	Son Tra	Tho Quang	16.111	108.263	72	29/6/2017
Reptilia	Squamata	Scincidae	Tropidophorus cocincinensis	Cochinchinse water skink	Hoang Quoc Huy	Vietnam	Da Nang	Son Tra	Tho Quang	16.1096	108.262	49	29/6/2017
Reptilia	Squamata	Scincidae	Tropidophorus cocincinensis	Cochinchinse water skink	Hoang Quoc Huy	Vietnam	Da Nang	Son Tra	Tho Quang	16.1305	108.233	228	17/7/2017
Reptilia	Squamata	Scincidae	Tropidophorus cocincinensis	Cochinchinse water skink	Hoang Quoc Huy	Vietnam	Da Nang	Son Tra	Tho Quang	16.1301	108.265	347	19/7/2017
Reptilia	Squamata	Scincidae	Tropidophorus cocincinensis	Cochinchinse water skink	Hoang Quoc Huy	Vietnam	Da Nang	Son Tra	Tho Quang	16.1298	108.265	347	20/7/2017
Reptilia	Squamata	Scincidae	Tropidophorus cocincinensis	Cochinchinse water skink	Hoang Quoc Huy	Vietnam	Da Nang	Son Tra	Tho Quang	16.1114	108.263	97	5/8/2017
Reptilia	Squamata	Scincidae	Tropidophorus cocincinensis	Cochinchinse water skink	Hoang Quoc Huy	Vietnam	Da Nang	Son Tra	Tho Quang	16.1113	108.263	97	5/8/2017
Reptilia	Squamata	Viperidae	Cryptelytrops albolabris	White-lipped pitviper	Hoang Quoc Huy	Vietnam	Da Nang	Son Tra	Tho Quang	16.135	108.252	469	15/6/2017
Reptilia	Squamata	Viperidae	Cryptelytrops albolabris	White-lipped pitviper	Hoang Quoc Huy	Vietnam	Da Nang	Son Tra	Tho Quang	16.1356	108.252	459	15/6/2017
Reptilia	Squamata	Viperidae	Cryptelytrops albolabris	White-lipped pitviper	Hoang Quoc Huy	Vietnam	Da Nang	Son Tra	Tho Quang	16.1313	108.232	201	17/7/2017
Reptilia	Squamata	Viperidae	Cryptelytrops albolabris	White-lipped pitviper	Hoang Quoc Huy	Vietnam	Da Nang	Son Tra	Tho Quang	16.1308	108.265	343	19/7/2017
Reptilia	Squamata	Viperidae	Cryptelytrops albolabris	White-lipped pitviper	Hoang Quoc Huy	Vietnam	Da Nang	Son Tra	Tho Quang	16.1309	108.233	215	28/9/2017
Reptilia	Squamata	Viperidae	Viridovipera vogeli	Vogel's pit viper	Hoang Quoc Huy	Vietnam	Da Nang	Son Tra	Tho Quang	16.1356	108.252	459	15/6/2017
Reptilia	Squamata	Viperidae	Viridovipera vogeli	Vogel's pit viper	Hoang Quoc Huy	Vietnam	Da Nang	Son Tra	Tho Quang	16.135	108.252	469	15/6/2017
Reptilia	Squamata	Viperidae	Viridovipera vogeli	Vogel's pit viper	Hoang Quoc Huy	Vietnam	Da Nang	Son Tra	Tho Quang	16.1243	108.295	181	22/6/2017
Reptilia	Squamata	Viperidae	Viridovipera vogeli	Vogel's pit viper	Hoang Quoc Huy	Vietnam	Da Nang	Son Tra	Tho Quang	16.1297	108.268	229	28/9/2017
Reptilia	Squamata	Viperidae	Viridovipera vogeli	Vogel's pit viper	Hoang Quoc Huy	Vietnam	Da Nang	Son Tra	Tho Quang	16.13	108.265	347	28/9/2017
Reptilia	Testudinata	Emydidae	Trachemys scripta	Red-eared slider turtle	Hoang Quoc Huy	Vietnam	Da Nang	Son Tra	Tho Quang	16.0988	108.279	58	12/4/2017
Reptilia	Testudinata	Geoemydidae	Cuora mouhotii	Keeled box turtle	Hoang Quoc Huy	Vietnam	Da Nang	Son Tra	Tho Quang	16.1282	108.278	161	14/6/2017
Amphibia	Anura	Ranidae	Sylvirana nigrovittata	Black-striped frog	Hoang Quoc Huy	Vietnam	Da Nang	Son Tra	Tho Quang	16.1186	108.238	49	12/6/2017
Amphibia	Anura	Ranidae	Sylvirana nigrovittata	Black-striped frog	Hoang Quoc Huy	Vietnam	Da Nang	Son Tra	Tho Quang	16.1298	108.278	111	14/6/2017
Amphibia	Anura	Ranidae	Sylvirana nigrovittata	Black-striped frog	Hoang Quoc Huy	Vietnam	Da Nang	Son Tra	Tho Quang	16.1477	108.245	93	14/6/2017
Amphibia	Anura	Ranidae	Sylvirana nigrovittata	Black-striped frog	Hoang Quoc Huy	Vietnam	Da Nang	Son Tra	Tho Quang	16.1357	108.251	458	15/6/2017
Amphibia	Anura	Ranidae	Sylvirana nigrovittata	Black-striped frog	Hoang Quoc Huy	Vietnam	Da Nang	Son Tra	Tho Quang	16.1305	108.233	215	17/6/2017
Amphibia	Anura	Ranidae	Sylvirana nigrovittata	Black-striped frog	Hoang Quoc Huy	Vietnam	Da Nang	Son Tra	Tho Quang	16.1305	108.233	215	17/6/2017
Amphibia	Anura	Ranidae	Sylvirana nigrovittata	Black-striped frog	Hoang Quoc Huy	Vietnam	Da Nang	Son Tra	Tho Quang	16.1305	108.233	228	17/6/2017
Amphibia	Anura	Ranidae	Sylvirana nigrovittata	Black-striped frog	Hoang Quoc Huy	Vietnam	Da Nang	Son Tra	Tho Quang	16.1305	108.233	228	17/6/2017
Amphibia	Anura	Ranidae	Sylvirana nigrovittata	Black-striped frog	Hoang Quoc Huy	Vietnam	Da Nang	Son Tra	Tho Quang	16.1309	108.265	330	19/6/2017
Amphibia	Anura	Ranidae	Sylvirana nigrovittata	Black-striped frog	Hoang Quoc Huy	Vietnam	Da Nang	Son Tra	Tho Quang	16.1107	108.263	72	29/6/2017
Amphibia	Anura	Ranidae	Sylvirana nigrovittata	Black-striped frog	Hoang Quoc Huy	Vietnam	Da Nang	Son Tra	Tho Quang	16.1107	108.263	72	29/6/2017
Amphibia	Anura	Ranidae	Sylvirana nigrovittata	Black-striped frog	Hoang Quoc Huy	Vietnam	Da Nang	Son Tra	Tho Quang	16.1107	108.263	72	29/6/2017
Amphibia	Anura	Ranidae	Sylvirana nigrovittata	Black-striped frog	Hoang Quoc Huy	Vietnam	Da Nang	Son Tra	Tho Quang	16.1113	108.263	97	29/6/2017
Amphibia	Anura	Ranidae	Sylvirana nigrovittata	Black-striped frog	Hoang Quoc Huy	Vietnam	Da Nang	Son Tra	Tho Quang	16.109	108.262	22	29/6/2017
Amphibia	Anura	Ranidae	Sylvirana nigrovittata	Black-striped frog	Hoang Quoc Huy	Vietnam	Da Nang	Son Tra	Tho Quang	16.1482	108.244	64	14/7/2017
Amphibia	Anura	Ranidae	Sylvirana nigrovittata	Black-striped frog	Hoang Quoc Huy	Vietnam	Da Nang	Son Tra	Tho Quang	16.1312	108.232	215	17/7/2017
Amphibia	Anura	Ranidae	Sylvirana nigrovittata	Black-striped frog	Hoang Quoc Huy	Vietnam	Da Nang	Son Tra	Tho Quang	16.1307	108.233	215	17/7/2017
Amphibia	Anura	Ranidae	Sylvirana nigrovittata	Black-striped frog	Hoang Quoc Huy	Vietnam	Da Nang	Son Tra	Tho Quang	16.1313	108.232	201	28/9/2017
Amphibia	Anura	Ranidae	Sylvirana nigrovittata	Black-striped frog	Hoang Quoc Huy	Vietnam	Da Nang	Son Tra	Tho Quang	16.1308	108.233	215	28/9/2017
Amphibia	Anura	Ranidae	Sylvirana nigrovittata	Black-striped frog	Hoang Quoc Huy	Vietnam	Da Nang	Son Tra	Tho Quang	16.129	108.234	278	28/9/2017
Amphibia	Anura	Bufonidae	Duttaphrynus melanostictus	Asian common toad	Hoang Quoc Huy	Vietnam	Da Nang	Son Tra	Tho Quang	16.11	108.263	49	29/6/2017
Amphibia	Anura	Bufonidae	Duttaphrynus melanostictus	Asian common toad	Hoang Quoc Huy	Vietnam	Da Nang	Son Tra	Tho Quang	16.1104	108.263	49	29/6/2017
Amphibia	Anura	Bufonidae	Duttaphrynus melanostictus	Asian common toad	Hoang Quoc Huy	Vietnam	Da Nang	Son Tra	Tho Quang	16.1052	108.263	7	30/6/2017
Amphibia	Anura	Bufonidae	Duttaphrynus melanostictus	Asian common toad	Hoang Quoc Huy	Vietnam	Da Nang	Son Tra	Tho Quang	16.105	108.263	7	30/6/2017
Amphibia	Anura	Bufonidae	Duttaphrynus melanostictus	Asian common toad	Hoang Quoc Huy	Vietnam	Da Nang	Son Tra	Tho Quang	16.1027	108.264	0	30/6/2017
Amphibia	Anura	Bufonidae	Duttaphrynus melanostictus	Asian common toad	Hoang Quoc Huy	Vietnam	Da Nang	Son Tra	Tho Quang	16.1046	108.263	4	30/6/2017
Amphibia	Anura	Bufonidae	Duttaphrynus melanostictus	Asian common toad	Hoang Quoc Huy	Vietnam	Da Nang	Son Tra	Tho Quang	16.109	108.26	15	30/6/2017
Amphibia	Anura	Bufonidae	Duttaphrynus melanostictus	Asian common toad	Hoang Quoc Huy	Vietnam	Da Nang	Son Tra	Tho Quang	16.109	108.259	11	30/6/2017
Amphibia	Anura	Bufonidae	Duttaphrynus melanostictus	Asian common toad	Hoang Quoc Huy	Vietnam	Da Nang	Son Tra	Tho Quang	16.1096	108.262	49	29/6/2017
Amphibia	Anura	Bufonidae	Duttaphrynus melanostictus	Asian common toad	Hoang Quoc Huy	Vietnam	Da Nang	Son Tra	Tho Quang	16.1483	108.244	68	14/7/2017
Amphibia	Anura	Bufonidae	Duttaphrynus melanostictus	Asian common toad	Hoang Quoc Huy	Vietnam	Da Nang	Son Tra	Tho Quang	16.131	108.233	215	17/7/2017
Amphibia	Anura	Bufonidae	Duttaphrynus melanostictus	Asian common toad	Hoang Quoc Huy	Vietnam	Da Nang	Son Tra	Tho Quang	16.1486	108.244	64	14/6/2017
Amphibia	Anura	Bufonidae	Duttaphrynus melanostictus	Asian common toad	Hoang Quoc Huy	Vietnam	Da Nang	Son Tra	Tho Quang	16.1486	108.244	64	14/6/2017
Amphibia	Anura	Dicroglossidae	Fejervarya limnocharis	Asian grass frog	Hoang Quoc Huy	Vietnam	Da Nang	Son Tra	Tho Quang	16.1195	108.238	56	12/6/2017
Amphibia	Anura	Dicroglossidae	Fejervarya limnocharis	Asian grass frog	Hoang Quoc Huy	Vietnam	Da Nang	Son Tra	Tho Quang	16.1197	108.238	73	12/6/2017
Amphibia	Anura	Dicroglossidae	Fejervarya limnocharis	Asian grass frog	Hoang Quoc Huy	Vietnam	Da Nang	Son Tra	Tho Quang	16.1198	108.238	73	12/6/2017
Amphibia	Anura	Dicroglossidae	Fejervarya limnocharis	Asian grass frog	Hoang Quoc Huy	Vietnam	Da Nang	Son Tra	Tho Quang	16.1297	108.278	111	14/6/2017
Amphibia	Anura	Dicroglossidae	Fejervarya limnocharis	Asian grass frog	Hoang Quoc Huy	Vietnam	Da Nang	Son Tra	Tho Quang	16.1297	108.278	111	14/6/2017
Amphibia	Anura	Dicroglossidae	Fejervarya limnocharis	Asian grass frog	Hoang Quoc Huy	Vietnam	Da Nang	Son Tra	Tho Quang	16.1297	108.278	111	14/6/2017
Amphibia	Anura	Dicroglossidae	Fejervarya limnocharis	Asian grass frog	Hoang Quoc Huy	Vietnam	Da Nang	Son Tra	Tho Quang	16.13	108.278	111	14/6/2017
Amphibia	Anura	Dicroglossidae	Fejervarya limnocharis	Asian grass frog	Hoang Quoc Huy	Vietnam	Da Nang	Son Tra	Tho Quang	16.129	108.278	138	14/6/2017
Amphibia	Anura	Dicroglossidae	Fejervarya limnocharis	Asian grass frog	Hoang Quoc Huy	Vietnam	Da Nang	Son Tra	Tho Quang	16.129	108.278	138	14/6/2017
Amphibia	Anura	Dicroglossidae	Fejervarya limnocharis	Asian grass frog	Hoang Quoc Huy	Vietnam	Da Nang	Son Tra	Tho Quang	16.1106	108.263	72	29/6/2017
Amphibia	Anura	Dicroglossidae	Fejervarya limnocharis	Asian grass frog	Hoang Quoc Huy	Vietnam	Da Nang	Son Tra	Tho Quang	16.1108	108.263	72	29/6/2017
Amphibia	Anura	Dicroglossidae	Fejervarya limnocharis	Asian grass frog	Hoang Quoc Huy	Vietnam	Da Nang	Son Tra	Tho Quang	16.1107	108.263	72	29/6/2017
Amphibia	Anura	Dicroglossidae	Fejervarya limnocharis	Asian grass frog	Hoang Quoc Huy	Vietnam	Da Nang	Son Tra	Tho Quang	16.1096	108.262	49	29/6/2017
Amphibia	Anura	Dicroglossidae	Fejervarya limnocharis	Asian grass frog	Hoang Quoc Huy	Vietnam	Da Nang	Son Tra	Tho Quang	16.1088	108.262	22	29/6/2017
Amphibia	Anura	Dicroglossidae	Fejervarya limnocharis	Asian grass frog	Hoang Quoc Huy	Vietnam	Da Nang	Son Tra	Tho Quang	16.1088	108.262	22	29/6/2017
Amphibia	Anura	Dicroglossidae	Fejervarya limnocharis	Asian grass frog	Hoang Quoc Huy	Vietnam	Da Nang	Son Tra	Tho Quang	16.1073	108.261	7	30/6/2017
Amphibia	Anura	Dicroglossidae	Fejervarya limnocharis	Asian grass frog	Hoang Quoc Huy	Vietnam	Da Nang	Son Tra	Tho Quang	16.1066	108.262	6	30/6/2017
Amphibia	Anura	Dicroglossidae	Fejervarya limnocharis	Asian grass frog	Hoang Quoc Huy	Vietnam	Da Nang	Son Tra	Tho Quang	16.1065	108.262	6	30/6/2017
Amphibia	Anura	Dicroglossidae	Fejervarya limnocharis	Asian grass frog	Hoang Quoc Huy	Vietnam	Da Nang	Son Tra	Tho Quang	16.1046	108.263	7	30/6/2017
Amphibia	Anura	Dicroglossidae	Fejervarya limnocharis	Asian grass frog	Hoang Quoc Huy	Vietnam	Da Nang	Son Tra	Tho Quang	16.104	108.263	4	30/6/2017
Amphibia	Anura	Dicroglossidae	Fejervarya limnocharis	Asian grass frog	Hoang Quoc Huy	Vietnam	Da Nang	Son Tra	Tho Quang	16.1034	108.264	7	30/6/2017
Amphibia	Anura	Dicroglossidae	Fejervarya limnocharis	Asian grass frog	Hoang Quoc Huy	Vietnam	Da Nang	Son Tra	Tho Quang	16.104	108.263	4	30/6/2017
Amphibia	Anura	Dicroglossidae	Fejervarya limnocharis	Asian grass frog	Hoang Quoc Huy	Vietnam	Da Nang	Son Tra	Tho Quang	16.1047	108.263	4	30/6/2017
Amphibia	Anura	Dicroglossidae	Fejervarya limnocharis	Asian grass frog	Hoang Quoc Huy	Vietnam	Da Nang	Son Tra	Tho Quang	16.1069	108.262	6	30/6/2017
Amphibia	Anura	Dicroglossidae	Fejervarya limnocharis	Asian grass frog	Hoang Quoc Huy	Vietnam	Da Nang	Son Tra	Tho Quang	16.109	108.26	15	30/6/2017
Amphibia	Anura	Dicroglossidae	Fejervarya limnocharis	Asian grass frog	Hoang Quoc Huy	Vietnam	Da Nang	Son Tra	Tho Quang	16.1063	108.262	6	30/6/2017
Amphibia	Anura	Dicroglossidae	Fejervarya limnocharis	Asian grass frog	Hoang Quoc Huy	Vietnam	Da Nang	Son Tra	Tho Quang	16.1056	108.263	5	30/6/2017
Amphibia	Anura	Dicroglossidae	Fejervarya limnocharis	Asian grass frog	Hoang Quoc Huy	Vietnam	Da Nang	Son Tra	Tho Quang	16.1481	108.244	64	14/7/2017
Amphibia	Anura	Dicroglossidae	Fejervarya limnocharis	Asian grass frog	Hoang Quoc Huy	Vietnam	Da Nang	Son Tra	Tho Quang	16.1316	108.232	163	14/7/2017
Amphibia	Anura	Dicroglossidae	Fejervarya limnocharis	Asian grass frog	Hoang Quoc Huy	Vietnam	Da Nang	Son Tra	Tho Quang	16.1485	108.244	64	14/7/2017
Amphibia	Anura	Dicroglossidae	Fejervarya limnocharis	Asian grass frog	Hoang Quoc Huy	Vietnam	Da Nang	Son Tra	Tho Quang	16.1477	108.245	93	14/7/2017
Amphibia	Anura	Dicroglossidae	Fejervarya limnocharis	Asian grass frog	Hoang Quoc Huy	Vietnam	Da Nang	Son Tra	Tho Quang	16.1482	108.244	64	14/7/2017
Amphibia	Anura	Dicroglossidae	Fejervarya limnocharis	Asian grass frog	Hoang Quoc Huy	Vietnam	Da Nang	Son Tra	Tho Quang	16.1484	108.244	68	14/7/2017
Amphibia	Anura	Dicroglossidae	Fejervarya limnocharis	Asian grass frog	Hoang Quoc Huy	Vietnam	Da Nang	Son Tra	Tho Quang	16.1486	108.244	64	14/7/2017
Amphibia	Anura	Dicroglossidae	Fejervarya limnocharis	Asian grass frog	Hoang Quoc Huy	Vietnam	Da Nang	Son Tra	Tho Quang	16.1477	108.245	93	14/7/2017
Amphibia	Anura	Dicroglossidae	Fejervarya limnocharis	Asian grass frog	Hoang Quoc Huy	Vietnam	Da Nang	Son Tra	Tho Quang	16.1482	108.244	68	14/7/2017
Amphibia	Anura	Dicroglossidae	Fejervarya limnocharis	Asian grass frog	Hoang Quoc Huy	Vietnam	Da Nang	Son Tra	Tho Quang	16.1482	108.244	68	14/7/2017
Amphibia	Anura	Dicroglossidae	Fejervarya limnocharis	Asian grass frog	Hoang Quoc Huy	Vietnam	Da Nang	Son Tra	Tho Quang	16.1305	108.233	215	17/7/2017
Amphibia	Anura	Dicroglossidae	Fejervarya limnocharis	Asian grass frog	Hoang Quoc Huy	Vietnam	Da Nang	Son Tra	Tho Quang	16.1301	108.233	248	17/7/2017
Amphibia	Anura	Dicroglossidae	Fejervarya limnocharis	Asian grass frog	Hoang Quoc Huy	Vietnam	Da Nang	Son Tra	Tho Quang	16.1312	108.232	215	17/7/2017
Amphibia	Anura	Dicroglossidae	Fejervarya limnocharis	Asian grass frog	Hoang Quoc Huy	Vietnam	Da Nang	Son Tra	Tho Quang	16.131	108.233	215	17/7/2017
Amphibia	Anura	Dicroglossidae	Fejervarya limnocharis	Asian grass frog	Hoang Quoc Huy	Vietnam	Da Nang	Son Tra	Tho Quang	16.131	108.233	215	17/7/2017
Amphibia	Anura	Dicroglossidae	Fejervarya limnocharis	Asian grass frog	Hoang Quoc Huy	Vietnam	Da Nang	Son Tra	Tho Quang	16.128	108.265	386	17/7/2017
Amphibia	Anura	Dicroglossidae	Fejervarya limnocharis	Asian grass frog	Hoang Quoc Huy	Vietnam	Da Nang	Son Tra	Tho Quang	16.1279	108.265	386	19/7/2017
Amphibia	Anura	Dicroglossidae	Fejervarya limnocharis	Asian grass frog	Hoang Quoc Huy	Vietnam	Da Nang	Son Tra	Tho Quang	16.1281	108.265	386	19/7/2017
Amphibia	Anura	Dicroglossidae	Fejervarya limnocharis	Asian grass frog	Hoang Quoc Huy	Vietnam	Da Nang	Son Tra	Tho Quang	16.1316	108.265	307	19/7/2017
Amphibia	Anura	Dicroglossidae	Fejervarya limnocharis	Asian grass frog	Hoang Quoc Huy	Vietnam	Da Nang	Son Tra	Tho Quang	16.1316	108.265	307	19/7/2017
Amphibia	Anura	Dicroglossidae	Fejervarya limnocharis	Asian grass frog	Hoang Quoc Huy	Vietnam	Da Nang	Son Tra	Tho Quang	16.1301	108.265	347	19/7/2017
Amphibia	Anura	Dicroglossidae	Fejervarya limnocharis	Asian grass frog	Hoang Quoc Huy	Vietnam	Da Nang	Son Tra	Tho Quang	16.1319	108.265	307	19/7/2017
Amphibia	Anura	Dicroglossidae	Fejervarya limnocharis	Asian grass frog	Hoang Quoc Huy	Vietnam	Da Nang	Son Tra	Tho Quang	16.1319	108.265	307	19/7/2017
Amphibia	Anura	Dicroglossidae	Fejervarya limnocharis	Asian grass frog	Hoang Quoc Huy	Vietnam	Da Nang	Son Tra	Tho Quang	16.1312	108.265	330	19/7/2017
Amphibia	Anura	Dicroglossidae	Fejervarya limnocharis	Asian grass frog	Hoang Quoc Huy	Vietnam	Da Nang	Son Tra	Tho Quang	16.13	108.265	347	19/7/2017
Amphibia	Anura	Dicroglossidae	Fejervarya limnocharis	Asian grass frog	Hoang Quoc Huy	Vietnam	Da Nang	Son Tra	Tho Quang	16.131	108.265	330	19/7/2017
Amphibia	Anura	Dicroglossidae	Fejervarya limnocharis	Asian grass frog	Hoang Quoc Huy	Vietnam	Da Nang	Son Tra	Tho Quang	16.1308	108.233	215	19/7/2017
Amphibia	Anura	Dicroglossidae	Fejervarya limnocharis	Asian grass frog	Hoang Quoc Huy	Vietnam	Da Nang	Son Tra	Tho Quang	16.1305	108.233	228	19/7/2017
Amphibia	Anura	Dicroglossidae	Fejervarya limnocharis	Asian grass frog	Hoang Quoc Huy	Vietnam	Da Nang	Son Tra	Tho Quang	16.1296	108.265	347	19/7/2017
Amphibia	Anura	Dicroglossidae	Fejervarya limnocharis	Asian grass frog	Hoang Quoc Huy	Vietnam	Da Nang	Son Tra	Tho Quang	16.1281	108.265	386	19/7/2017
Amphibia	Anura	Dicroglossidae	Fejervarya limnocharis	Asian grass frog	Hoang Quoc Huy	Vietnam	Da Nang	Son Tra	Tho Quang	16.1294	108.265	364	19/7/2017
Amphibia	Anura	Dicroglossidae	Fejervarya limnocharis	Asian grass frog	Hoang Quoc Huy	Vietnam	Da Nang	Son Tra	Tho Quang	16.1307	108.265	330	19/7/2017
Amphibia	Anura	Dicroglossidae	Fejervarya limnocharis	Asian grass frog	Hoang Quoc Huy	Vietnam	Da Nang	Son Tra	Tho Quang	16.1309	108.265	330	19/7/2017
Amphibia	Anura	Dicroglossidae	Fejervarya limnocharis	Asian grass frog	Hoang Quoc Huy	Vietnam	Da Nang	Son Tra	Tho Quang	16.1319	108.265	307	19/7/2017
Amphibia	Anura	Dicroglossidae	Fejervarya limnocharis	Asian grass frog	Hoang Quoc Huy	Vietnam	Da Nang	Son Tra	Tho Quang	16.1287	108.278	161	27/9/2017
Amphibia	Anura	Dicroglossidae	Fejervarya limnocharis	Asian grass frog	Hoang Quoc Huy	Vietnam	Da Nang	Son Tra	Tho Quang	16.1286	108.278	161	27/9/2017
Amphibia	Anura	Dicroglossidae	Fejervarya limnocharis	Asian grass frog	Hoang Quoc Huy	Vietnam	Da Nang	Son Tra	Tho Quang	16.1282	108.278	161	27/9/2017
Amphibia	Anura	Dicroglossidae	Fejervarya limnocharis	Asian grass frog	Hoang Quoc Huy	Vietnam	Da Nang	Son Tra	Tho Quang	16.1287	108.278	161	27/9/2017
Amphibia	Anura	Dicroglossidae	Fejervarya limnocharis	Asian grass frog	Hoang Quoc Huy	Vietnam	Da Nang	Son Tra	Tho Quang	16.1302	108.278	111	27/9/2017
Amphibia	Anura	Dicroglossidae	Fejervarya limnocharis	Asian grass frog	Hoang Quoc Huy	Vietnam	Da Nang	Son Tra	Tho Quang	16.1297	108.278	111	27/9/2017
Amphibia	Anura	Dicroglossidae	Fejervarya limnocharis	Asian grass frog	Hoang Quoc Huy	Vietnam	Da Nang	Son Tra	Tho Quang	16.1297	108.278	127	27/9/2017
Amphibia	Anura	Dicroglossidae	Fejervarya limnocharis	Asian grass frog	Hoang Quoc Huy	Vietnam	Da Nang	Son Tra	Tho Quang	16.1303	108.278	111	27/9/2017
Amphibia	Anura	Dicroglossidae	Fejervarya limnocharis	Asian grass frog	Hoang Quoc Huy	Vietnam	Da Nang	Son Tra	Tho Quang	16.1294	108.265	364	28/9/2017
Amphibia	Anura	Dicroglossidae	Fejervarya limnocharis	Asian grass frog	Hoang Quoc Huy	Vietnam	Da Nang	Son Tra	Tho Quang	16.1287	108.234	294	28/9/2017
Amphibia	Anura	Dicroglossidae	Fejervarya limnocharis	Asian grass frog	Hoang Quoc Huy	Vietnam	Da Nang	Son Tra	Tho Quang	16.1293	108.234	278	28/9/2017
Amphibia	Anura	Dicroglossidae	Fejervarya limnocharis	Asian grass frog	Hoang Quoc Huy	Vietnam	Da Nang	Son Tra	Tho Quang	16.1292	108.234	278	28/9/2017
Amphibia	Anura	Dicroglossidae	Fejervarya limnocharis	Asian grass frog	Hoang Quoc Huy	Vietnam	Da Nang	Son Tra	Tho Quang	16.1296	108.234	248	28/9/2017
Amphibia	Anura	Dicroglossidae	Fejervarya limnocharis	Asian grass frog	Hoang Quoc Huy	Vietnam	Da Nang	Son Tra	Tho Quang	16.1296	108.234	248	28/9/2017
Amphibia	Anura	Dicroglossidae	Hoplobatrachus rugulosus	Chinese edible frog	Hoang Quoc Huy	Vietnam	Da Nang	Son Tra	Tho Quang	16.1074	108.261	10	30/6/2017
Amphibia	Anura	Dicroglossidae	Limnonectes bannaensis	Banna large-headed frog	Hoang Quoc Huy	Vietnam	Da Nang	Son Tra	Tho Quang	16.111	108.263	10	29/6/2017
Amphibia	Anura	Dicroglossidae	Limnonectes bannaensis	Banna large-headed frog	Hoang Quoc Huy	Vietnam	Da Nang	Son Tra	Tho Quang	16.1284	108.278	138	14/6/2017
Amphibia	Anura	Dicroglossidae	Limnonectes bannaensis	Banna large-headed frog	Hoang Quoc Huy	Vietnam	Da Nang	Son Tra	Tho Quang	16.1293	108.234	73	28/9/2017
Amphibia	Anura	Dicroglossidae	Limnonectes poilani	Poilane's frog	Hoang Quoc Huy	Vietnam	Da Nang	Son Tra	Tho Quang	16.1206	108.237	72	12/6/2017
Amphibia	Anura	Dicroglossidae	Limnonectes poilani	Poilane's frog	Hoang Quoc Huy	Vietnam	Da Nang	Son Tra	Tho Quang	16.1199	108.237	221	12/6/2017
Amphibia	Anura	Dicroglossidae	Limnonectes poilani	Poilane's frog	Hoang Quoc Huy	Vietnam	Da Nang	Son Tra	Tho Quang	16.1296	108.278	72	14/6/2017
Amphibia	Anura	Dicroglossidae	Limnonectes poilani	Poilane's frog	Hoang Quoc Huy	Vietnam	Da Nang	Son Tra	Tho Quang	16.1295	108.278	111	14/6/2017
Amphibia	Anura	Dicroglossidae	Limnonectes poilani	Poilane's frog	Hoang Quoc Huy	Vietnam	Da Nang	Son Tra	Tho Quang	16.1303	16.1303	161	14/6/2017
Amphibia	Anura	Dicroglossidae	Limnonectes poilani	Poilane's frog	Hoang Quoc Huy	Vietnam	Da Nang	Son Tra	Tho Quang	16.1261	108.273	92	15/6/2017
Amphibia	Anura	Dicroglossidae	Limnonectes poilani	Poilane's frog	Hoang Quoc Huy	Vietnam	Da Nang	Son Tra	Tho Quang	16.1106	108.263	72	29/6/2017
Amphibia	Anura	Dicroglossidae	Limnonectes poilani	Poilane's frog	Hoang Quoc Huy	Vietnam	Da Nang	Son Tra	Tho Quang	16.1107	108.263	111	29/6/2017
Amphibia	Anura	Dicroglossidae	Limnonectes poilani	Poilane's frog	Hoang Quoc Huy	Vietnam	Da Nang	Son Tra	Tho Quang	16.1486	108.244	307	14/7/2017
Amphibia	Anura	Dicroglossidae	Limnonectes poilani	Poilane's frog	Hoang Quoc Huy	Vietnam	Da Nang	Son Tra	Tho Quang	16.1485	108.244	64	14/7/2017
Amphibia	Anura	Dicroglossidae	Limnonectes poilani	Poilane's frog	Hoang Quoc Huy	Vietnam	Da Nang	Son Tra	Tho Quang	16.1477	108.245	64	14/7/2017
Amphibia	Anura	Dicroglossidae	Limnonectes poilani	Poilane's frog	Hoang Quoc Huy	Vietnam	Da Nang	Son Tra	Tho Quang	16.1477	108.245	99	14/7/2017
Amphibia	Anura	Dicroglossidae	Limnonectes poilani	Poilane's frog	Hoang Quoc Huy	Vietnam	Da Nang	Son Tra	Tho Quang	16.1478	108.245	215	14/7/2017
Amphibia	Anura	Dicroglossidae	Limnonectes poilani	Poilane's frog	Hoang Quoc Huy	Vietnam	Da Nang	Son Tra	Tho Quang	16.1482	108.245	93	14/7/2017
Amphibia	Anura	Dicroglossidae	Limnonectes poilani	Poilane's frog	Hoang Quoc Huy	Vietnam	Da Nang	Son Tra	Tho Quang	16.1305	108.233	278	17/7/2017
Amphibia	Anura	Dicroglossidae	Limnonectes poilani	Poilane's frog	Hoang Quoc Huy	Vietnam	Da Nang	Son Tra	Tho Quang	16.1312	108.232	99	17/7/2017
Amphibia	Anura	Dicroglossidae	Limnonectes poilani	Poilane's frog	Hoang Quoc Huy	Vietnam	Da Nang	Son Tra	Tho Quang	16.1307	108.233	215	17/7/2017
Amphibia	Anura	Dicroglossidae	Limnonectes poilani	Poilane's frog	Hoang Quoc Huy	Vietnam	Da Nang	Son Tra	Tho Quang	16.1313	108.265	228	19/7/2017
Amphibia	Anura	Dicroglossidae	Limnonectes poilani	Poilane's frog	Hoang Quoc Huy	Vietnam	Da Nang	Son Tra	Tho Quang	16.1314	108.265	307	19/7/2017
Amphibia	Anura	Dicroglossidae	Limnonectes poilani	Poilane's frog	Hoang Quoc Huy	Vietnam	Da Nang	Son Tra	Tho Quang	16.1303	108.278	64	27/9/2017
Amphibia	Anura	Dicroglossidae	Limnonectes poilani	Poilane's frog	Hoang Quoc Huy	Vietnam	Da Nang	Son Tra	Tho Quang	16.1293	108.234	278	28/9/2017
Amphibia	Anura	Dicroglossidae	Limnonectes poilani	Poilane's frog	Hoang Quoc Huy	Vietnam	Da Nang	Son Tra	Tho Quang	16.1293	108.234	278	28/9/2017
Amphibia	Anura	Dicroglossidae	Limnonectes poilani	Poilane's frog	Hoang Quoc Huy	Vietnam	Da Nang	Son Tra	Tho Quang	16.1299	108.233	278	28/9/2017
Amphibia	Anura	Dicroglossidae	Limnonectes poilani	Poilane's frog	Hoang Quoc Huy	Vietnam	Da Nang	Son Tra	Tho Quang	16.1293	108.234	248	28/9/2017
Amphibia	Anura	Dicroglossidae	Limnonectes poilani	Poilane's frog	Hoang Quoc Huy	Vietnam	Da Nang	Son Tra	Tho Quang	16.1293	108.265	278	28/9/2017
Amphibia	Anura	Dicroglossidae	Limnonectes poilani	Poilane's frog	Hoang Quoc Huy	Vietnam	Da Nang	Son Tra	Tho Quang	16.1293	108.234	364	28/9/2017
Amphibia	Anura	Dicroglossidae	Limnonectes poilani	Poilane's frog	Hoang Quoc Huy	Vietnam	Da Nang	Son Tra	Tho Quang	16.1303	108.233	111	28/9/2017
Amphibia	Anura	Dicroglossidae	Limnonectes poilani	Poilane's frog	Hoang Quoc Huy	Vietnam	Da Nang	Son Tra	Tho Quang	16.1298	108.233	248	28/9/2017
Amphibia	Anura	Dicroglossidae	Limnonectes poilani	Poilane's frog	Hoang Quoc Huy	Vietnam	Da Nang	Son Tra	Tho Quang	16.1297	108.234	248	28/9/2017
Amphibia	Anura	Dicroglossidae	Occidozyga lima	Pointed-tongued floating frog	Hoang Quoc Huy	Vietnam	Da Nang	Son Tra	Tho Quang	16.1105	108.263	80	5/8/2017
Amphibia	Anura	Dicroglossidae	Occidozyga lima	Pointed-tongued floating frog	Hoang Quoc Huy	Vietnam	Da Nang	Son Tra	Tho Quang	16.1105	108.263	80	5/8/2017
Amphibia	Anura	Dicroglossidae	Occidozyga martensii	Round-tongued floating frog	Hoang Quoc Huy	Vietnam	Da Nang	Son Tra	Tho Quang	16.1106	108.263	72	29/6/2017
Amphibia	Anura	Dicroglossidae	Occidozyga martensii	Round-tongued floating frog	Hoang Quoc Huy	Vietnam	Da Nang	Son Tra	Tho Quang	16.1107	108.263	72	29/6/2017
Amphibia	Anura	Megophryidae	Leptobrachium banae	Spadefoot toad	Hoang Quoc Huy	Vietnam	Da Nang	Son Tra	Tho Quang	16.1285	108.246	440	13/6/2017
Amphibia	Anura	Megophryidae	Leptobrachium banae	Spadefoot toad	Hoang Quoc Huy	Vietnam	Da Nang	Son Tra	Tho Quang	16.1284	108.246	433	13/6/2017
Amphibia	Anura	Megophryidae	Leptobrachella applebyi	Appleby's leaf-litter toad	Hoang Quoc Huy	Vietnam	Da Nang	Son Tra	Tho Quang	16.1308	108.233	215	17/6/2017
Amphibia	Anura	Megophryidae	Leptobrachella applebyi	Appleby's leaf-litter toad	Hoang Quoc Huy	Vietnam	Da Nang	Son Tra	Tho Quang	16.1308	108.233	215	17/6/2017
Amphibia	Anura	Megophryidae	Leptobrachella applebyi	Appleby's leaf-litter toad	Hoang Quoc Huy	Vietnam	Da Nang	Son Tra	Tho Quang	16.1306	108.233	214	17/6/2017
Amphibia	Anura	Microhylidae	Kaloula pulchra	Painted bullfrog	Hoang Quoc Huy	Vietnam	Da Nang	Son Tra	Tho Quang	16.1111	108.263	72	29/6/2017
Amphibia	Anura	Microhylidae	Kaloula pulchra	Painted bullfrog	Hoang Quoc Huy	Vietnam	Da Nang	Son Tra	Tho Quang	16.1091	108.262	22	29/6/2017
Amphibia	Anura	Microhylidae	Kaloula pulchra	Painted bullfrog	Hoang Quoc Huy	Vietnam	Da Nang	Son Tra	Tho Quang	16.1076	108.261	10	30/6/2017
Amphibia	Anura	Microhylidae	Microhyla pulchra	Marbled pygmy frog	Hoang Quoc Huy	Vietnam	Da Nang	Son Tra	Tho Quang	16.1106	108.263	214	29/6/2017
Amphibia	Anura	Ranidae	Sylvirana guentheri	Günther's frog	Hoang Quoc Huy	Vietnam	Da Nang	Son Tra	Tho Quang	16.1298	108.278	111	14/6/2017
Amphibia	Anura	Ranidae	Sylvirana guentheri	Günther's frog	Hoang Quoc Huy	Vietnam	Da Nang	Son Tra	Tho Quang	16.109	108.262	248	29/6/2017
Amphibia	Anura	Ranidae	Sylvirana guentheri	Günther's frog	Hoang Quoc Huy	Vietnam	Da Nang	Son Tra	Tho Quang	16.1032	108.264	7	30/6/2017
Amphibia	Anura	Ranidae	Sylvirana guentheri	Günther's frog	Hoang Quoc Huy	Vietnam	Da Nang	Son Tra	Tho Quang	16.1039	108.263	4	30/6/2017
Amphibia	Anura	Ranidae	Sylvirana guentheri	Günther's frog	Hoang Quoc Huy	Vietnam	Da Nang	Son Tra	Tho Quang	16.1036	108.263	7	30/6/2017
Amphibia	Anura	Ranidae	Sylvirana guentheri	Günther's frog	Hoang Quoc Huy	Vietnam	Da Nang	Son Tra	Tho Quang	16.1036	108.263	7	30/6/2017
Amphibia	Anura	Ranidae	Sylvirana guentheri	Günther's frog	Hoang Quoc Huy	Vietnam	Da Nang	Son Tra	Tho Quang	16.1086	108.261	12	30/6/2017
Amphibia	Anura	Rhacophoridae	Kurixalus banaensis	Bana bubble-nest frog	Hoang Quoc Huy	Vietnam	Da Nang	Son Tra	Tho Quang	16.1295	108.278	138	14/6/2017
Amphibia	Anura	Rhacophoridae	Kurixalus banaensis	Bana bubble-nest frog	Hoang Quoc Huy	Vietnam	Da Nang	Son Tra	Tho Quang	16.1257	108.273	221	15/6/2017
Amphibia	Anura	Rhacophoridae	Kurixalus banaensis	Bana bubble-nest frog	Hoang Quoc Huy	Vietnam	Da Nang	Son Tra	Tho Quang	16.1354	108.252	463	15/6/2017
Amphibia	Anura	Rhacophoridae	Kurixalus banaensis	Bana bubble-nest frog	Hoang Quoc Huy	Vietnam	Da Nang	Son Tra	Tho Quang	16.1258	108.273	221	15/6/2017
Amphibia	Anura	Rhacophoridae	Kurixalus banaensis	Bana bubble-nest frog	Hoang Quoc Huy	Vietnam	Da Nang	Son Tra	Tho Quang	16.1307	108.265	343	19/7/2017
Amphibia	Anura	Rhacophoridae	Kurixalus banaensis	Bana bubble-nest frog	Hoang Quoc Huy	Vietnam	Da Nang	Son Tra	Tho Quang	16.1295	108.265	364	19/7/2017
Amphibia	Anura	Rhacophoridae	Kurixalus banaensis	Bana bubble-nest frog	Hoang Quoc Huy	Vietnam	Da Nang	Son Tra	Tho Quang	16.1304	108.265	347	20/7/2017
Amphibia	Anura	Rhacophoridae	Kurixalus banaensis	Bana bubble-nest frog	Hoang Quoc Huy	Vietnam	Da Nang	Son Tra	Tho Quang	16.1293	108.265	364	28/9/2017
Amphibia	Anura	Rhacophoridae	Polypedates mutus	Burmese whipping frog	Hoang Quoc Huy	Vietnam	Da Nang	Son Tra	Tho Quang	16.119	108.238	56	12/6/2017
Amphibia	Anura	Rhacophoridae	Polypedates mutus	Burmese whipping frog	Hoang Quoc Huy	Vietnam	Da Nang	Son Tra	Tho Quang	16.1286	108.246	440	13/6/2017
Amphibia	Anura	Rhacophoridae	Polypedates mutus	Burmese whipping frog	Hoang Quoc Huy	Vietnam	Da Nang	Son Tra	Tho Quang	16.1295	108.278	138	14/6/2017
Amphibia	Anura	Rhacophoridae	Polypedates mutus	Burmese whipping frog	Hoang Quoc Huy	Vietnam	Da Nang	Son Tra	Tho Quang	16.1357	108.251	458	15/6/2017
Amphibia	Anura	Rhacophoridae	Polypedates mutus	Burmese whipping frog	Hoang Quoc Huy	Vietnam	Da Nang	Son Tra	Tho Quang	16.1318	108.265	307	19/6/2017
Amphibia	Anura	Rhacophoridae	Polypedates mutus	Burmese whipping frog	Hoang Quoc Huy	Vietnam	Da Nang	Son Tra	Tho Quang	16.11	108.263	49	29/6/2017
Amphibia	Anura	Rhacophoridae	Polypedates mutus	Burmese whipping frog	Hoang Quoc Huy	Vietnam	Da Nang	Son Tra	Tho Quang	16.1107	108.263	72	29/6/2017
Amphibia	Anura	Rhacophoridae	Polypedates mutus	Burmese whipping frog	Hoang Quoc Huy	Vietnam	Da Nang	Son Tra	Tho Quang	16.1093	108.262	22	29/6/2017
Amphibia	Anura	Rhacophoridae	Polypedates mutus	Burmese whipping frog	Hoang Quoc Huy	Vietnam	Da Nang	Son Tra	Tho Quang	16.1308	108.233	215	17/7/2017
Amphibia	Anura	Rhacophoridae	Polypedates mutus	Burmese whipping frog	Hoang Quoc Huy	Vietnam	Da Nang	Son Tra	Tho Quang	16.1308	108.233	215	17/7/2017
Amphibia	Anura	Rhacophoridae	Polypedates mutus	Burmese whipping frog	Hoang Quoc Huy	Vietnam	Da Nang	Son Tra	Tho Quang	16.1308	108.233	215	17/7/2017
Amphibia	Anura	Rhacophoridae	Polypedates mutus	Burmese whipping frog	Hoang Quoc Huy	Vietnam	Da Nang	Son Tra	Tho Quang	16.1279	108.265	386	19/7/2017
Amphibia	Anura	Rhacophoridae	Theloderma vietnamense	South-vietnamese bug-eyed frog	Hoang Quoc Huy	Vietnam	Da Nang	Son Tra	Tho Quang	16.1298	108.265	347	28/9/2017
